# Supplementary material for: Increased expression of ANAC017 primes for accelerated senescence
Source: Plant Physiol. 2021 Apr 29;186(4):2205–21. doi: 10.1093/plphys/kiab195 (PMC8331134; doi:10.1093/plphys/kiab195)
Supplement: kiab195_Supplementary_Data [file kiab195_supplementary_data.zip]

Archive with 2 entries (2 files):
- pp.00230.2021-s01.pdf
- pp.00230.2021-s02.xlsx
