# Supplementary material for: Increased expression of ANAC017 primes for accelerated senescence
Source: Plant Physiol. 2021 Apr 29;186(4):2205–21. doi: 10.1093/plphys/kiab195 (PMC8331134; doi:10.1093/plphys/kiab195)
Supplement: kiab195_Supplementary_Data [file kiab195_supplementary_data.zip › pp.00230.2021-s02.xlsx]

## Sheet: Suppl. Table 1
Supplemental Table 1
				padj values for different comparisons																														vs Col-0aday 0												calculated vs SALK day 0		calculated vs OEa day 0
	AGI	Gene.name	Gene.description	Col-0a 1 vs Col-0a FDR	Col-0a 3 vs Col-0a FDR	Col-0a 3 vs Col-0a 1 FDR	OEa 0 vs Col-0a FDR	OEa 1 vs Col-0a FDR	OEa 1 vs Col 1 FDR	OEa 3 vs Col-0a FDR	OEa 3 vs Col 3 FDR	OEa 1 vs OEa 0 FDR	OEa 3 vs OEa 0 FDR	OEa 3 vs OEa 1 FDR	OEc 0vs Col-0a FDR	OEc 1 vs Col-0a FDR	OEc 1 vs Col 1 FDR	OEc 3 vs Col-0a FDR	OEc 3 vs Col 3 FDR	OEc 1 vs OEc 0 FDR	OEc 3 vs OEc 0 FDR	OEc 3 vs OEc 1 FDR	anac017-1 0 vs Col-0a FDR	anac017-1 1 vs Col-0a FDR	anac017-1 1 vs Col 1 FDR	anac017-1 3 vs Col-0a FDR	anac017-1 3 vs Col 3 FDR	anac017-1 1 vs anac017-1 0 FDR	anac017-1 3 vs anac017-1 0 FDR	anac017-1 3 vs anac017-1 1 FDR	OEc 0vs OEa 0 FDR	OEc 1 vs OEa 1 FDR	OEc 3 vs OEa 3 FDR	Col-0aday 0 FC	anac017-1 day 0 FC	OEa day 0 FC	OEc day 0 FC	Col-0aday 1 FC	anac017-1 day 1 FC	OEa day 1 FC	OEc day 1 FC	Col-0aday 3 FC	anac017-1 day 3 FC	OEa day 3 FC	OEc day 3 FC	anac017-1 day 1 FC	anac017-1 day 3 FC	OEa day 1 FC	OEa day 3 FC
1	AT1G05675	UGT74E1	UDP-Glycosyltransferase superfamily protein; FUNCTIONS IN: transferase activity, transferring hexosyl groups; INVOLVED IN: metabolic process; CONTAINS InterPro DOMAIN/s: UDP-glucuronosyl/UDP-glucosyltransferase (InterPro:IPR002213); BEST Arabidopsis thaliana protein match is: Uridine diphosphate glycosyltransferase 74E2 (TAIR:AT1G05680.1).	0.686968	0.769408	1	5.92122e-25	3.58382e-67	5.31545e-66	3.83839e-34	4.40706e-33	1.78569e-44	0.00253699	4.16141e-37	7.32889e-21	2.45128e-65	3.98385e-64	5.03454e-48	3.26356e-47	2.58072e-45	2.19621e-21	7.49688e-16	1	0.557818	1	0.645751	1	0.650483	0.76104	1	0.285705	0.741266	1.55978e-08	1	1	38.3333	29.7778	1.55556	1.77778	574.778	475.667	1.55556	1.66667	65.1111	112.778	1.77778	1.66667	14.9942	1.69855
2	AT3G46090	ZAT7	ZAT7; FUNCTIONS IN: sequence-specific DNA binding transcription factor activity, zinc ion binding, nucleic acid binding; INVOLVED IN: response to chitin, regulation of transcription; LOCATED IN: intracellular; CONTAINS InterPro DOMAIN/s: Zinc finger, C2H2-like (InterPro:IPR015880), Zinc finger, C2H2-type (InterPro:IPR007087); BEST Arabidopsis thaliana protein match is: C2H2-type zinc finger famil…	0.158739	0.470783	0.0317709	0.737858	2.06291e-14	7.63646e-18	6.27057e-08	5.75668e-06	1.97386e-12	1.81355e-06	0.00768714	0.181222	4.86279e-19	1.90212e-22	9.74252e-08	6.87032e-06	1.27535e-14	0.000162749	7.74882e-05	0.217872	0.98966	0.242523	0.290863	0.0969629	0.224742	0.0031491	0.183002	0.57698	0.402829	1	1	2.14286	1.42857	2.21429	-3.5	1.28571	12.7857	16.8571	1.71429	-2.33333	7.21429	5.71429	-1.66667	-5	8.95	5.05
3	AT2G44840	ATERF13	ethylene-responsive element binding factor 13 (ERF13); CONTAINS InterPro DOMAIN/s: DNA-binding, integrase-type (InterPro:IPR016177), Pathogenesis-related transcriptional factor/ERF, DNA-binding (InterPro:IPR001471); BEST Arabidopsis thaliana protein match is: ethylene responsive element binding factor 1 (TAIR:AT4G17500.1); Has 5576 Blast hits to 5517 proteins in 249 species: Archae - 0; Bacteria …	1	0.0820806	0.150536	0.997476	1	1	0.817845	0.186351	0.69867	1	0.595633	0.817565	0.465294	0.479253	0.107442	1	0.181963	0.0333237	0.455188	0.113971	0.405641	0.715765	0.465735	0.587016	0.389625	0.00284843	0.0832821	0.54117	0.730256	0.313577	1	3.66667	-1.5	1.66667	1	2.33333	1.33333	-3	0	-3	-1.5	0	-1.57143	-11	2	1
4	AT5G51190	ERF105	Integrase-type DNA-binding superfamily protein; CONTAINS InterPro DOMAIN/s: DNA-binding, integrase-type (InterPro:IPR016177), Pathogenesis-related transcriptional factor/ERF, DNA-binding (InterPro:IPR001471); BEST Arabidopsis thaliana protein match is: ethylene response factor 104 (TAIR:AT5G61600.1); Has 30201 Blast hits to 17322 proteins in 780 species: Archae - 12; Bacteria - 1396; Metazoa - 17…	1	1	1	1	1	1	1	1	1	1	1	1	1	1	1	1	1	1	1	1	1	1	1	1	1	1	1	1	1	1	1	0	0	0	0	0	0	0	0	0	0	0	0	0	0	0
5	AT1G07135	AT1G07135	glycine-rich protein; Has 22251 Blast hits to 8348 proteins in 789 species: Archae - 21; Bacteria - 7328; Metazoa - 6126; Fungi - 1280; Plants - 3980; Viruses - 524; Other Eukaryotes - 2992 (source: NCBI BLink).	0.0151964	0.0112653	1	0.326658	0.0269106	1	0.314423	0.000144948	0.497315	0.0127144	0.000506501	0.000144105	0.482872	0.000600105	1	0.0159179	1.34205e-06	0.000123844	0.53164	0.553006	0.000698415	0.845058	5.38617e-06	0.159604	7.65978e-06	3.33418e-08	0.430068	0.0241349	0.022474	0.426583	1	1.24638	-1.5	-4.3125	-2.3	-3.13636	-1.91667	1.24638	-2.22581	-5.75	1.42029	-1.23214	-3.90909	-7.16667	-1.27778	2.13043
6	AT1G80840	WRKY40	WRKY DNA-binding protein 40 (WRKY40); CONTAINS InterPro DOMAIN/s: DNA-binding WRKY (InterPro:IPR003657); BEST Arabidopsis thaliana protein match is: WRKY DNA-binding protein 18 (TAIR:AT4G31800.2); Has 3306 Blast hits to 2859 proteins in 187 species: Archae - 0; Bacteria - 0; Metazoa - 0; Fungi - 0; Plants - 3292; Viruses - 0; Other Eukaryotes - 14 (source: NCBI BLink).	0.904617	0.0760143	0.0504743	0.444595	2.69285e-09	3.33014e-10	0.227191	0.757157	1.32854e-06	1	2.30711e-06	0.288622	8.4801e-16	9.0319e-17	1.07557e-06	0.00338196	4.96309e-19	1.13651e-09	0.000495789	6.15328e-06	0.162679	0.220276	1	0.200708	0.000472891	5.50446e-07	0.232314	0.0341969	0.0896872	0.000790602	1	3.62887	1.37113	-1.53968	-1.19018	1.64433	4.78866	8.26289	1.75258	1.07732	1.55155	2.6701	-2.2069	-3.36842	3.49248	1.13158
7	AT1G56240	AtPP2-B13	phloem protein 2-B13 (PP2-B13); FUNCTIONS IN: carbohydrate binding; LOCATED IN: endomembrane system; CONTAINS InterPro DOMAIN/s: F-box domain, cyclin-like (InterPro:IPR001810), F-box domain, Skp2-like (InterPro:IPR022364); BEST Arabidopsis thaliana protein match is: phloem protein 2-B14 (TAIR:AT1G56250.1); Has 533 Blast hits to 519 proteins in 34 species: Archae - 0; Bacteria - 0; Metazoa - 0; Fu…	0.415011	0.202096	1	1	0.180213	0.882233	1	0.186351	0.20454	1	0.173975	1	0.370594	1	0.314101	1	0.40027	0.322343	1	0.312603	0.419664	1	0.41145	1	0.750397	0.764613	1	1	1	0.400031	1	6.66667	0	0	3.33333	3.33333	6.66667	3.33333	6.66667	3.33333	0	3.33333	-2	-2	6.66667	0
8	AT1G65390	ATPP2-A5	phloem protein 2 A5 (PP2-A5); FUNCTIONS IN: carbohydrate binding; INVOLVED IN: signal transduction, defense response, innate immune response; LOCATED IN: intrinsic to membrane, chloroplast; EXPRESSED IN: 21 plant structures; EXPRESSED DURING: 12 growth stages; CONTAINS InterPro DOMAIN/s: Toll-Interleukin receptor (InterPro:IPR000157); BEST Arabidopsis thaliana protein match is: phloem protein 2-A…	6.04361e-05	4.28845e-08	0.150536	0.00175948	5.96616e-07	0.448797	2.58191e-08	1	0.0918752	0.00695668	0.375241	2.06951e-05	8.09637e-06	0.935589	4.47107e-07	1	1	0.220985	0.243671	1	0.0001044	1	9.97527e-05	0.117159	0.000372193	0.000401737	1	0.404493	1	1	1	-1.18519	-5.33333	-16	-10.6667	-8	-32	-16	0	-8	0	0	-6.75	-6.75	-6	0
9	AT3G09870	AT3G09870	SAUR-like auxin-responsive protein family ; FUNCTIONS IN: molecular_function unknown; INVOLVED IN: response to auxin stimulus; LOCATED IN: endomembrane system; EXPRESSED IN: 10 plant structures; EXPRESSED DURING: 6 growth stages; CONTAINS InterPro DOMAIN/s: Auxin responsive SAUR protein (InterPro:IPR003676); BEST Arabidopsis thaliana protein match is: SAUR-like auxin-responsive protein family (TA…	0.645421	0.792963	0.401802	1	0.160401	0.036851	0.418404	0.17937	0.180443	0.420248	0.0194711	0.889607	0.905921	0.998278	1	0.617114	0.477159	0.6244	1	1	1	0.876785	0.685199	0.499313	0.837413	1	0.714022	0.918653	0.33188	0.731476	1	1.5	1	-2	2	1	0	1.5	-2	2	2.5	1	-1.5	1.33333	0	2.5
10	AT3G02840	AT3G02840	ARM repeat superfamily protein; FUNCTIONS IN: binding; INVOLVED IN: response to other organism, response to ozone; EXPRESSED IN: 16 plant structures; EXPRESSED DURING: 8 growth stages; CONTAINS InterPro DOMAIN/s: Armadillo-like helical (InterPro:IPR011989), Armadillo-type fold (InterPro:IPR016024); BEST Arabidopsis thaliana protein match is: ARM repeat superfamily protein (TAIR:AT5G37490.1); Has …	0.776911	0.00753438	0.00319754	0.740173	0.0010476	0.000133357	7.68582e-13	1.69416e-06	0.0132513	3.0839e-11	1.47068e-05	0.261344	4.03925e-15	2.57889e-16	5.25346e-12	4.80029e-06	1.74095e-11	9.89609e-09	0.535442	0.00580697	1	0.943702	0.19033	0.000291702	0.00139421	2.93948e-06	0.192616	0.732474	9.30933e-06	1	1	4.21429	1.5	2.21429	-1.55556	1.14286	4.57143	15.9286	3.78571	-3.5	13.9286	10.0714	-3.6875	-14.75	3.04762	9.28571
11	AT1G66090	AT1G66090	Disease resistance protein (TIR-NBS class); FUNCTIONS IN: transmembrane receptor activity, nucleoside-triphosphatase activity, nucleotide binding, ATP binding; INVOLVED IN: signal transduction, defense response, apoptosis, innate immune response; LOCATED IN: intrinsic to membrane, chloroplast; EXPRESSED IN: 22 plant structures; EXPRESSED DURING: 10 growth stages; CONTAINS InterPro DOMAIN/s: ATPas…	0.00144326	0.327051	3.70141e-05	0.764966	4.27971e-08	6.02788e-16	1.36233e-30	3.50557e-27	1.94994e-09	3.64789e-32	6.7622e-16	0.028673	5.17968e-12	3.01945e-20	1.24478e-29	2.32892e-26	4.51761e-18	2.84368e-35	1.49811e-10	0.0455893	0.0351405	0.715765	0.000960161	6.50818e-05	2.05477e-06	8.15863e-09	0.474258	0.178487	0.489136	1	1	1.80255	-1.20769	-2.09333	-2.90741	-1.89157	3.67516	4.84076	1.42038	-2.75439	18.6943	13.1847	-3.40964	-4.96491	4.43846	22.5769
12	AT2G32200	AT2G32200	unknown protein; BEST Arabidopsis thaliana protein match is: unknown protein (TAIR:AT2G32210.1); Has 131 Blast hits to 131 proteins in 14 species: Archae - 0; Bacteria - 0; Metazoa - 0; Fungi - 1; Plants - 130; Viruses - 0; Other Eukaryotes - 0 (source: NCBI BLink).	0.514627	1	0.496426	0.556633	0.0464045	0.00430087	2.65463e-07	1.01159e-06	0.383905	1.56292e-05	0.00126548	0.993415	2.28572e-05	8.88183e-07	1.66719e-12	5.89922e-12	6.33914e-06	3.64325e-13	0.00181337	1	1	0.845058	1	1	1	1	1	0.375282	0.188399	0.0811933	1	-1.5	2	-1.5	-3	1	4	9.33333	1.33333	1	14	16.6667	1.5	1.5	2	7
13	AT2G22760	BHLH19	basic helix-loop-helix (bHLH) DNA-binding superfamily protein; FUNCTIONS IN: DNA binding, sequence-specific DNA binding transcription factor activity; INVOLVED IN: regulation of transcription; LOCATED IN: nucleus; EXPRESSED IN: root, cultured cell; CONTAINS InterPro DOMAIN/s: Helix-loop-helix DNA-binding domain (InterPro:IPR001092), Helix-loop-helix DNA-binding (InterPro:IPR011598); BEST Arabidop…	0.489963	0.00499953	0.00182715	1	0.88893	0.270235	5.9155e-54	4.28231e-50	0.921462	8.4913e-54	1.43607e-53	0.312011	0.841127	0.247253	2.87624e-44	7.13593e-40	0.507861	1.5695e-42	8.00892e-43	0.515394	0.000918192	0.00129907	0.916097	0.0502246	0.0344668	0.622428	0.00508356	0.364842	1	5.67974e-05	1	4	1	5	0	18	2	2	14	2	1113	530	4.5	-2	2	1113
14	AT1G56250	AtPP2-B14	phloem protein 2-B14 (PP2-B14); FUNCTIONS IN: carbohydrate binding; LOCATED IN: endomembrane system; CONTAINS InterPro DOMAIN/s: F-box domain, cyclin-like (InterPro:IPR001810); BEST Arabidopsis thaliana protein match is: phloem protein 2-B13 (TAIR:AT1G56240.1); Has 533 Blast hits to 518 proteins in 36 species: Archae - 0; Bacteria - 0; Metazoa - 0; Fungi - 0; Plants - 533; Viruses - 0; Other Euka…	2.54695e-07	8.13259e-07	1	0.00233591	6.45743e-05	0.199981	5.10605e-07	1	0.7473	0.11942	0.378646	0.00215259	0.000391975	0.0953779	5.64708e-08	0.244841	1	0.00986725	0.0212709	0.00614845	9.58665e-07	1	9.70808e-07	1	3.99873e-14	4.16446e-14	1	1	1	0.313577	1	2.40741	-3.85714	-3.85714	-27	-13.5	-5.4	-4.5	-13.5	-13.5	-13.5	0	-32.5	-32.5	-1.4	-3.5
15	AT5G57560	TCH4	Touch 4 (TCH4); CONTAINS InterPro DOMAIN/s: Xyloglucan endotransglucosylase/hydrolase (InterPro:IPR016455), Xyloglucan endo-transglycosylase, C-terminal (InterPro:IPR010713), Concanavalin A-like lectin/glucanase, subgroup (InterPro:IPR013320), Concanavalin A-like lectin/glucanase (InterPro:IPR008985), Glycoside hydrolase, family 16 (InterPro:IPR000757), Glycoside hydrolase, family 16, active site…	0.00405802	0.000826039	1	0.000128573	1	0.00283878	0.0483277	8.06157e-08	8.54623e-05	0.0514045	0.060058	1.3532e-08	0.187512	0.179608	0.000200073	2.65916e-11	1.8149e-12	0.0476329	7.29851e-07	1	2.34155e-06	0.324399	7.8123e-14	6.88703e-05	1.12496e-06	3.77419e-14	0.00358301	0.12293	0.5364	0.152601	1	-1.05465	-2.78221	-4.95628	1.92834	3.02977	1.0419	1.40243	2.28666	6.02646	-1.51672	-3.35926	3.19535	6.35581	2.89877	1.83436
16	AT4G24570	DIC2	dicarboxylate carrier 2 (DIC2); FUNCTIONS IN: binding, dicarboxylic acid transmembrane transporter activity; INVOLVED IN: transport, mitochondrial transport; LOCATED IN: mitochondrial inner membrane, membrane; EXPRESSED IN: 24 plant structures; EXPRESSED DURING: 14 growth stages; CONTAINS InterPro DOMAIN/s: Mitochondrial carrier protein (InterPro:IPR002067), Mitochondrial substrate carrier (Inter…	0.0777053	0.00115796	0.400274	0.402627	0.143632	0.981137	0.271732	0.0523386	0.950547	1	0.956642	0.468641	0.263932	0.00140749	0.999371	0.000758216	0.0221809	0.24457	0.530605	0.091633	0.0898296	1	0.000133656	0.974684	5.01891e-05	4.69128e-09	0.0874383	1	0.0498458	0.263546	1	1.99057	-1.51429	-1.47222	-2.14141	-1.90991	-1.696	1.50472	-3.65517	-4.93023	-1.47222	-1.41333	-3.8018	-9.81395	-1.12	1.02857
17	AT3G01830	CML40	Calcium-binding EF-hand family protein; FUNCTIONS IN: calcium ion binding; INVOLVED IN: biological_process unknown; LOCATED IN: cellular_component unknown; EXPRESSED IN: 18 plant structures; EXPRESSED DURING: 9 growth stages; CONTAINS InterPro DOMAIN/s: EF-Hand 1, calcium-binding site (InterPro:IPR018247), EF-HAND 2 (InterPro:IPR018249), EF-hand-like domain (InterPro:IPR011992), Calcium-binding E…	1	7.54735e-05	0.000797867	0.261732	1.90018e-17	1.54859e-16	3.47563e-35	1.89853e-25	1.48051e-13	6.46339e-32	1.52079e-11	0.0699398	1.19267e-21	9.2246e-21	3.34144e-34	1.43337e-24	4.02063e-16	2.29297e-29	8.34557e-07	0.0148906	0.277426	0.715765	0.884246	0.00272621	0.127826	0.0149817	0.625761	0.827533	0.491424	1	1	3.15789	1.89474	2.47368	1.10526	1.89474	16.8947	22.1053	4.57895	1.31579	63.6842	41.6842	-1.66667	-2.4	8.91667	33.6111
18	AT2G24600	AT2G24600	Ankyrin repeat family protein; CONTAINS InterPro DOMAIN/s: Ankyrin repeat-containing domain (InterPro:IPR020683), Ankyrin repeat (InterPro:IPR002110); BEST Arabidopsis thaliana protein match is: Ankyrin repeat family protein (TAIR:AT1G10340.1); Has 23294 Blast hits to 11989 proteins in 581 species: Archae - 40; Bacteria - 1638; Metazoa - 13006; Fungi - 1656; Plants - 2370; Viruses - 127; Other Eu…	0.0033737	8.07063e-06	0.326869	0.919303	2.52697e-07	0.0475567	1.08173e-10	0.0505921	4.08107e-06	1.59542e-09	0.20038	5.9658e-06	0.00709762	1	4.6462e-14	0.000143965	0.0590698	0.000373938	1.22846e-07	0.195193	8.98424e-05	0.79554	5.4674e-08	0.614081	1.38331e-08	2.3761e-12	0.236712	0.000144126	0.137528	0.117067	1	1.47013	-1.12095	-3.18405	-2.05952	-2.54412	-3.39216	-1.9011	-2.85165	-3.70714	-5.19	-13.6579	-3.7402	-5.45	-3.02614	-4.63
19	AT2G41100	TCH3	TOUCH 3 (TCH3); FUNCTIONS IN: calcium ion binding; INVOLVED IN: response to mechanical stimulus, response to temperature stimulus, thigmotropism, response to absence of light; LOCATED IN: plasma membrane; EXPRESSED IN: 26 plant structures; EXPRESSED DURING: 14 growth stages; CONTAINS InterPro DOMAIN/s: EF-Hand 1, calcium-binding site (InterPro:IPR018247), EF-HAND 2 (InterPro:IPR018249), Calcium-b…	0.833593	3.95876e-13	1.1698e-13	0.000510661	1.72056e-42	1.38899e-43	2.19527e-18	0.104009	4.59143e-33	1.31375e-08	1.46623e-17	0.21578	6.144e-46	5.33596e-47	2.45798e-30	1.8756e-09	8.03132e-49	2.01072e-34	6.83787e-10	0.0816665	0.030036	0.0410288	0.0368077	2.68854e-06	1	1	1	2.0413e-06	0.54032	4.70109e-05	1	1.36709	1.71127	-1.25208	-1.10896	1.47257	15.9289	18.9982	3.16637	1.43219	4.24171	5.24171	1.07716	1.04762	9.30821	2.47869
20	AT2G25735	AT2G25735	unknown protein; Has 31 Blast hits to 31 proteins in 9 species: Archae - 0; Bacteria - 0; Metazoa - 0; Fungi - 0; Plants - 31; Viruses - 0; Other Eukaryotes - 0 (source: NCBI BLink).	0.157596	0.0930676	1	2.55265e-10	1.50549e-13	4.30265e-09	7.10156e-07	0.00268861	0.476791	0.0977194	0.00754699	0.00767271	1.85413e-20	1.45011e-15	2.79927e-08	0.000173626	4.08815e-12	0.00722086	5.1929e-05	0.0208191	0.00523043	0.681429	1	0.242255	1	0.00714165	0.0112041	0.000958085	0.126596	0.638303	1	1.61194	3.06716	1.70896	1.31343	1.74627	3.76866	5.15672	1.47015	1.0597	2.47761	1.95522	1.08333	-1.52113	1.22871	-1.23795
21	AT1G35140	PHI-1	PHOSPHATE-INDUCED 1 (PHI-1); CONTAINS InterPro DOMAIN/s: Phosphate-induced protein 1 (InterPro:IPR006766); BEST Arabidopsis thaliana protein match is: Phosphate-responsive 1 family protein (TAIR:AT4G08950.1); Has 400 Blast hits to 400 proteins in 24 species: Archae - 0; Bacteria - 2; Metazoa - 0; Fungi - 0; Plants - 398; Viruses - 0; Other Eukaryotes - 0 (source: NCBI BLink).	0.691437	1	0.994629	5.512e-07	1.44126e-06	4.42386e-05	0.00515658	0.00311651	0.834135	4.17671e-14	6.17944e-13	4.7301e-07	0.00190987	0.0209253	0.314101	0.243959	0.0343149	6.86505e-10	4.22611e-05	0.122501	0.567317	0.46717	0.00910981	0.0194611	0.00428388	2.64763e-06	0.126858	1	0.441317	0.224329	1	-1.96	-6.80556	-6.80556	-1.25	1.28571	-5	-2.66304	-1.0166	2.13061	2.22857	1.13061	2.52	4.176	1.36111	15.1667
22	AT3G48650	AT3G48650	pseudogene, At14a-related protein, similar to At14a (GI:11994571 and GI:11994573) (Arabidopsis thaliana)	NA	NA	NA	NA	NA	NA	NA	NA	NA	NA	NA	NA	NA	NA	NA	NA	NA	NA	NA	NA	NA	NA	NA	NA	NA	NA	NA	NA	NA	NA	#VALUE!	#VALUE!	#VALUE!	#VALUE!	#VALUE!	#VALUE!	#VALUE!	#VALUE!	#VALUE!	#VALUE!	#VALUE!	#VALUE!	#VALUE!	#VALUE!	#VALUE!	#VALUE!
23	AT4G34410	RRTF1	redox responsive transcription factor 1 (RRTF1); CONTAINS InterPro DOMAIN/s: DNA-binding, integrase-type (InterPro:IPR016177), Pathogenesis-related transcriptional factor/ERF, DNA-binding (InterPro:IPR001471); BEST Arabidopsis thaliana protein match is: Integrase-type DNA-binding superfamily protein (TAIR:AT5G61890.1); Has 6148 Blast hits to 5821 proteins in 258 species: Archae - 0; Bacteria - 2;…	0.0400606	0.542011	0.367629	0.0195502	0.0232946	1	0.173488	0.025223	1	5.68359e-05	0.000163479	0.407296	0.84108	0.108376	1	0.78693	0.651081	0.493803	1	0.00471095	0.289357	0.765217	0.0631905	0.578579	4.57626e-06	2.22292e-07	0.731436	0.327185	0.354109	0.175467	1	3.71429	-7	-2	-4.66667	-2	-4.66667	-1.27273	-1.55556	-3.5	2	-1.4	-7.42857	-13	1.5	14
24	AT3G44260	CAF1-9	Polynucleotidyl transferase, ribonuclease H-like superfamily protein; FUNCTIONS IN: ribonuclease activity, nucleic acid binding; INVOLVED IN: response to biotic stimulus, response to wounding, RNA modification; LOCATED IN: nucleus; EXPRESSED IN: 22 plant structures; EXPRESSED DURING: 12 growth stages; CONTAINS InterPro DOMAIN/s: Ribonuclease CAF1 (InterPro:IPR006941), Polynucleotidyl transferase,…	0.0129285	0.899936	0.007432	0.0515437	0.000248141	0.432292	0.000901238	0.00566455	0.232969	3.23007e-08	1.60682e-11	0.0441139	1.26528e-09	0.000434562	0.669356	0.385771	0.000130864	0.183593	7.34039e-07	1.38767e-05	0.00287039	1	0.741104	1	0.0902306	4.28888e-08	0.000539785	1	0.112263	0.000388036	1	2.94631	1.71141	1.75839	1.8255	2.11409	2.4698	3.9396	-1.08759	-1.1037	-2.44262	-1.2314	-1.39365	-3.25185	1.44314	-4.18033
25	AT5G36925	AT5G36925	unknown protein; BEST Arabidopsis thaliana protein match is: unknown protein (TAIR:AT5G36920.1); Has 9 Blast hits to 9 proteins in 2 species: Archae - 0; Bacteria - 0; Metazoa - 0; Fungi - 0; Plants - 9; Viruses - 0; Other Eukaryotes - 0 (source: NCBI BLink).	0.0267418	0.764134	0.010559	1	0.714431	0.00337366	7.58594e-06	6.27758e-07	0.724935	8.84349e-06	4.68108e-07	1	0.0207983	1	6.07512e-05	5.54506e-06	0.0124016	2.77465e-05	0.13883	0.536582	0.135683	0.968543	0.956673	0.618495	0.87259	0.630983	0.353792	1	0.0387721	1	1	1.83333	1	-1.2	3.33333	2.66667	-1.5	3.33333	-1.5	1.33333	7.83333	5.5	1.45455	-1.375	-1.5	7.83333
26	AT1G61800	GPT2	glucose-6-phosphate/phosphate translocator 2 (GPT2); FUNCTIONS IN: antiporter activity, glucose-6-phosphate transmembrane transporter activity; INVOLVED IN: in 7 processes; LOCATED IN: plasma membrane; EXPRESSED IN: 16 plant structures; EXPRESSED DURING: 10 growth stages; CONTAINS InterPro DOMAIN/s: Tpt phosphate/phosphoenolpyruvate translocator (InterPro:IPR004696), Protein of unknown function D…	1.14404e-34	1.70952e-50	6.80265e-10	0.456027	1.15324e-38	0.252411	2.1732e-64	7.80842e-12	3.9989e-36	7.04141e-63	8.13071e-27	5.03576e-06	7.12606e-43	0.00188731	1.09611e-64	9.56594e-13	9.00364e-32	2.84215e-57	4.41848e-22	0.0241958	3.25184e-31	0.557134	6.39202e-46	0.142552	8.44122e-24	1.68631e-39	2.27605e-08	0.000947951	0.399706	1	1	4.125	2	8.5	74.75	62.875	98.375	119.125	204.375	152.25	520.375	406.5	15.2424	36.9091	49.1875	260.188
27	AT1G33760	ERF022	Integrase-type DNA-binding superfamily protein; FUNCTIONS IN: DNA binding, sequence-specific DNA binding transcription factor activity; INVOLVED IN: regulation of transcription, DNA-dependent; LOCATED IN: nucleus; EXPRESSED IN: cotyledon, leaf whorl, cauline leaf, seed, leaf; EXPRESSED DURING: LP.06 six leaves visible, LP.04 four leaves visible, LP.10 ten leaves visible, LP.08 eight leaves visibl…	0.549859	0.00778769	0.160972	0.0166544	0.000320131	0.00773778	5.62013e-05	0.229061	0.446288	0.17478	0.821946	0.00270437	0.0887448	0.478918	3.49259e-05	0.0657528	0.205599	0.15834	0.0106695	0.0649113	0.00372285	0.204495	9.0072e-05	0.428003	2.71047e-07	3.34064e-09	0.460615	0.863358	0.367832	0.581126	1	2.41667	-4.8	-8	-1.6	-6	-12	-2.66667	-4.8	-24	-24	0	-14.5	-58	-2.5	-5
28	AT1G07160	AT1G07160	Protein phosphatase 2C family protein; FUNCTIONS IN: protein serine/threonine phosphatase activity, catalytic activity; INVOLVED IN: protein amino acid dephosphorylation; LOCATED IN: chloroplast, protein serine/threonine phosphatase complex; EXPRESSED IN: sperm cell; CONTAINS InterPro DOMAIN/s: Protein phosphatase 2C, manganese/magnesium aspartate binding site (InterPro:IPR000222), Protein phosph…	0.957622	0.713989	1	0.473929	5.34057e-05	0.000307945	5.29062e-13	7.51591e-12	0.00281431	6.42751e-11	0.000110921	0.108147	6.27886e-15	6.36667e-14	2.38662e-13	2.80404e-12	9.19391e-11	2.28624e-09	0.933119	0.346387	0.805015	0.753478	0.181582	0.128955	0.435028	1	0.474258	0.625964	0.000101365	1	1	0	2.5	4.5	1.5	-2	12.5	45.5	2	0	38.5	34	3.33333	0	5	15.4
29	AT4G36950	MAPKKK21	mitogen-activated protein kinase kinase kinase 21 (MAPKKK21); FUNCTIONS IN: protein serine/threonine kinase activity, protein kinase activity, ATP binding; INVOLVED IN: protein amino acid phosphorylation; CONTAINS InterPro DOMAIN/s: Protein kinase, ATP binding site (InterPro:IPR017441), Protein kinase, catalytic domain (InterPro:IPR000719), Serine/threonine-protein kinase-like domain (InterPro:IP…	0.199609	0.202888	0.0173082	0.693064	0.758987	0.411588	7.70106e-27	5.49141e-24	0.276147	3.06735e-25	5.57479e-28	0.00819978	1	0.179503	4.69999e-27	2.38467e-24	0.00513494	8.98247e-21	2.75273e-26	0.179588	0.703289	0.207331	0.685199	0.78383	0.312212	0.333617	1	0.0868058	1	1	1	4	2	7	0	2	-2	1	3.5	2	94.5	74	-2	-2	-4	47.25
30	AT5G28630	AT5G28630	glycine-rich protein; BEST Arabidopsis thaliana protein match is: unknown protein (TAIR:AT5G28610.1); Has 3156 Blast hits to 2062 proteins in 232 species: Archae - 6; Bacteria - 50; Metazoa - 1681; Fungi - 287; Plants - 258; Viruses - 160; Other Eukaryotes - 714 (source: NCBI BLink).	0.00841376	5.2455e-05	0.285804	0.0802791	4.14918e-05	0.175409	0.000724171	0.391559	0.03938	0.230839	0.375241	0.0326791	6.23368e-05	0.179503	0.00404053	0.324385	0.092242	0.6244	0.361336	1	0.00108458	1	5.70876e-05	1	0.000330117	1.79624e-05	0.474258	1	1	1	1	1.07692	-3.25	-4.33333	-6.5	-13	0	0	0	0	-13	-13	-14	0	0	-4
31	AT3G23230	ERF098	Integrase-type DNA-binding superfamily protein; CONTAINS InterPro DOMAIN/s: DNA-binding, integrase-type (InterPro:IPR016177), Pathogenesis-related transcriptional factor/ERF, DNA-binding (InterPro:IPR001471); BEST Arabidopsis thaliana protein match is: Integrase-type DNA-binding superfamily protein (TAIR:AT5G43410.1); Has 5843 Blast hits to 5635 proteins in 250 species: Archae - 0; Bacteria - 2; …	1	3.5922e-07	2.47651e-06	1	4.66028e-06	7.36645e-06	3.63727e-11	0.133702	1.79445e-06	7.95656e-12	0.0237522	0.69605	2.06695e-11	3.77803e-11	1.36217e-07	1	7.18194e-13	4.59257e-09	0.251609	0.850762	1	1	0.00111041	0.18714	0.904391	0.0142991	0.00417457	1	0.125249	0.383467	1	1.5	-1.33333	-2	1	1.25	8.5	15.75	10	5.5	16	8.25	-1.2	3.66667	11.3333	21.3333
32	AT1G72520	LOX4	PLAT/LH2 domain-containing lipoxygenase family protein; FUNCTIONS IN: oxidoreductase activity, acting on single donors with incorporation of molecular oxygen, incorporation of two atoms of oxygen, lipoxygenase activity, iron ion binding, metal ion binding; INVOLVED IN: growth, jasmonic acid biosynthetic process, response to wounding, defense response; LOCATED IN: chloroplast; EXPRESSED IN: 17 pla…	0.00400634	0.570462	0.0912185	0.938402	0.116444	3.35305e-06	0.0411019	0.00405874	0.043631	0.0102773	0.900901	0.654328	1.04211e-05	2.12958e-12	0.0120095	0.000877804	3.07862e-07	0.000883416	0.131285	0.383177	0.0084009	1	1.8637e-05	0.00362806	4.15823e-05	2.25981e-08	0.22224	1	0.0789812	0.91968	1	1.3311	-1.11194	-1.20485	-2.15942	-1.87815	1.56823	2.64653	-1.18568	-2.88387	1.69575	1.35794	-2.5	-3.83871	1.74378	1.88557
33	AT5G42380	CML39	calmodulin like 37 (CML37); FUNCTIONS IN: calcium ion binding; INVOLVED IN: response to ozone; LOCATED IN: chloroplast; EXPRESSED IN: 12 plant structures; EXPRESSED DURING: 8 growth stages; CONTAINS InterPro DOMAIN/s: EF-Hand 1, calcium-binding site (InterPro:IPR018247), EF-HAND 2 (InterPro:IPR018249), EF-hand-like domain (InterPro:IPR011992), Calcium-binding EF-hand (InterPro:IPR002048), EF-hand…	0.0975195	0.000102369	3.85245e-07	0.83598	3.13405e-11	1.07189e-14	1.47914e-27	1.7376e-17	1.15585e-09	4.01529e-26	1.29159e-09	0.568347	1.58619e-21	7.79261e-25	1.2617e-21	7.64551e-12	3.58764e-19	1.83933e-19	1	0.202758	1	0.275427	0.778903	8.47697e-05	0.110533	0.0222248	0.784887	1	0.00169714	0.145203	1	2.55556	1.44444	1.77778	-9	1.11111	13.2222	27.2222	6.11111	-1.5	40.3333	24.1111	-2.3	-3.83333	9.15385	27.9231
34	AT1G22810	ERF019	Integrase-type DNA-binding superfamily protein; FUNCTIONS IN: DNA binding, sequence-specific DNA binding transcription factor activity; INVOLVED IN: regulation of transcription, DNA-dependent; LOCATED IN: nucleus; CONTAINS InterPro DOMAIN/s: DNA-binding, integrase-type (InterPro:IPR016177), Pathogenesis-related transcriptional factor/ERF, DNA-binding (InterPro:IPR001471); BEST Arabidopsis thalian…	1	1	1	1	1	1	1	1	1	1	1	1	1	1	1	1	1	1	1	1	1	1	1	1	1	1	1	1	1	1	1	0	0	0	0	0	0	0	0	0	0	0	0	0	0	0
35	AT5G45340	CYP707A3	cytochrome P450, family 707, subfamily A, polypeptide 3 (CYP707A3); FUNCTIONS IN: oxygen binding, (+)-abscisic acid 8'-hydroxylase activity; INVOLVED IN: in 8 processes; LOCATED IN: endomembrane system; EXPRESSED IN: 25 plant structures; EXPRESSED DURING: 12 growth stages; CONTAINS InterPro DOMAIN/s: Cytochrome P450 (InterPro:IPR001128), Cytochrome P450, E-class, group I (InterPro:IPR002401), Cyt…	0.0453522	0.00151998	0.558442	0.0048875	3.18234e-08	0.000653366	4.39941e-05	0.559849	0.0124624	0.404288	0.126664	9.02514e-08	0.00237056	0.522716	0.000221327	0.620489	0.00902214	0.117013	0.538164	0.0975521	0.00200844	0.768612	8.67492e-05	0.825557	1.36528e-07	2.27576e-09	0.6689	0.0219934	0.0997741	1	1	1.70886	-2.87273	-15.8	-2.07895	-2.87273	-13.1667	-2.92593	-2.92593	-4.15789	-4.27027	-5.85185	-4.90909	-7.10526	-4.58333	-1.48649
36	AT5G05300	AT5G05300	unknown protein; FUNCTIONS IN: molecular_function unknown; INVOLVED IN: biological_process unknown; LOCATED IN: endomembrane system; EXPRESSED IN: 10 plant structures; EXPRESSED DURING: 8 growth stages; Has 1807 Blast hits to 1807 proteins in 277 species: Archae - 0; Bacteria - 0; Metazoa - 736; Fungi - 347; Plants - 385; Viruses - 0; Other Eukaryotes - 339 (source: NCBI BLink).	1	0.0639294	0.0624123	0.077302	5.35555e-08	1.75666e-08	1.51558e-24	1.31447e-19	0.000699478	2.97143e-19	3.40372e-10	1	4.30832e-15	1.35885e-15	2.60818e-23	1.54621e-18	9.90154e-16	4.27454e-24	0.00233853	0.553514	1	1	0.444429	0.0151383	0.261816	0.0556129	0.708322	0.0476772	0.0425126	1	1	1.7	2.7	-1.25	-1.25	-1.11111	8.1	14.5	2.8	-2	27.5	21.3	-1.88889	-3.4	3	10.1852
37	AT1G56060	AT1G56060	unknown protein; BEST Arabidopsis thaliana protein match is: unknown protein (TAIR:AT2G32210.1); Has 180 Blast hits to 180 proteins in 22 species: Archae - 0; Bacteria - 0; Metazoa - 0; Fungi - 10; Plants - 170; Viruses - 0; Other Eukaryotes - 0 (source: NCBI BLink).	0.246516	2.88495e-15	2.93146e-12	0.0101184	9.47446e-08	1.0979e-05	2.07277e-23	0.00195552	0.00472586	5.33888e-18	4.94779e-11	0.00823689	2.25575e-18	3.34016e-16	3.04956e-12	0.403762	1.3026e-12	7.18072e-07	0.0404645	0.0758039	0.0028982	0.28465	0.167053	2.48124e-11	0.605855	0.513299	0.15805	1	7.22229e-05	0.000152171	1	26.6667	40	43.3333	10	50	156.667	493.333	396.667	13.3333	776.667	233.333	1.875	-2	3.91667	19.4167
38	AT1G27730	STZ	salt tolerance zinc finger (STZ); CONTAINS InterPro DOMAIN/s: Zinc finger, C2H2-like (InterPro:IPR015880), Zinc finger, C2H2-type (InterPro:IPR007087); BEST Arabidopsis thaliana protein match is: zinc finger of Arabidopsis thaliana 6 (TAIR:AT5G04340.1); Has 5350 Blast hits to 3982 proteins in 146 species: Archae - 0; Bacteria - 0; Metazoa - 4198; Fungi - 48; Plants - 937; Viruses - 0; Other Eukar…	0.00920384	0.00467561	1	0.0697048	6.25301e-14	3.94506e-07	7.62244e-11	0.000220405	1.60325e-08	4.46536e-06	0.299065	1	8.5344e-19	1.78705e-11	4.74963e-15	7.55424e-08	6.38116e-18	2.26725e-14	0.356989	0.000456883	0.179136	0.715765	0.166299	0.473741	0.0163079	0.0182904	1	0.150665	0.3692	0.142057	1	2.42396	1.66359	1.05991	1.82949	1.5023	5.62673	7.57143	2.02765	1.53456	4.46083	4.11982	-1.6135	-1.57958	3.38227	2.68144
39	AT1G73805	AT1G73805	Calmodulin binding protein-like; CONTAINS InterPro DOMAIN/s: Calmodulin binding protein-like (InterPro:IPR012416); BEST Arabidopsis thaliana protein match is: Calmodulin-binding protein (TAIR:AT5G57580.1); Has 30201 Blast hits to 17322 proteins in 780 species: Archae - 12; Bacteria - 1396; Metazoa - 17338; Fungi - 3422; Plants - 5037; Viruses - 0; Other Eukaryotes - 2996 (source: NCBI BLink).	3.50307e-16	4.20544e-17	1	0.23037	0.000812415	5.2017e-08	0.539021	4.95692e-15	1.3596e-06	0.0204014	0.0128028	5.80319e-06	2.19101e-06	4.34589e-05	0.108382	1.96965e-21	1	4.19916e-10	9.75124e-10	0.000882205	0.239268	1.24305e-10	8.53568e-09	0.00833425	1.67564e-07	5.43705e-19	2.9135e-05	1.84386e-08	0.598079	0.0250663	1	1.77381	1.27381	-2.57143	-8.12903	-1.24138	-1.81295	-2.59794	-8.12903	-3.23077	-1.08155	1.10317	-2.20197	-5.73077	-2.30935	-1.37768
40	AT4G14365	XBAT34	XB3 ortholog 4 in Arabidopsis thaliana (XBAT34); FUNCTIONS IN: zinc ion binding; EXPRESSED IN: 22 plant structures; EXPRESSED DURING: 13 growth stages; CONTAINS InterPro DOMAIN/s: Zinc finger, RING-type (InterPro:IPR001841), Ankyrin repeat-containing domain (InterPro:IPR020683), Ankyrin repeat (InterPro:IPR002110); BEST Arabidopsis thaliana protein match is: XB3 ortholog 5 in Arabidopsis thaliana…	0.775885	0.0106119	0.118318	1.78541e-08	1.54803e-20	1.31115e-18	4.23599e-10	0.00030782	1.98862e-05	0.892207	8.55903e-05	1	4.57646e-24	3.52201e-22	3.01978e-14	1.5118e-07	3.61671e-23	1.38424e-13	0.000823622	0.503067	0.0391308	0.454597	0.00721746	1.56575e-06	0.45712	8.24636e-05	2.68855e-06	3.15322e-07	0.682337	0.176816	1	1.19843	2.79055	1.06142	1.09291	1.53071	6.0189	7.06142	1.65039	-1.63239	3.20157	2.99843	1.27727	-1.9563	2.15688	1.14729
41	AT4G27280	AT4G27280	Calcium-binding EF-hand family protein; FUNCTIONS IN: calcium ion binding; INVOLVED IN: response to karrikin; EXPRESSED IN: 23 plant structures; EXPRESSED DURING: 13 growth stages; CONTAINS InterPro DOMAIN/s: EF-Hand 1, calcium-binding site (InterPro:IPR018247), EF-HAND 2 (InterPro:IPR018249), EF-hand-like domain (InterPro:IPR011992); BEST Arabidopsis thaliana protein match is: pinoid-binding pro…	1	0.347811	0.538138	0.633258	0.814257	0.778385	1	0.391559	0.263765	0.591794	0.711954	0.00370527	0.87798	0.826112	0.859011	0.678385	0.000407685	0.0136522	0.54551	0.170511	0.425314	0.715765	1	0.587016	0.521413	0.0583807	0.442615	0.0617751	1	1	1	1.41615	-1.19259	-2.0641	-1.03205	1.29193	1.18634	1.09317	-1.2197	1.03106	1.04969	-1.45045	-1.09615	-1.37349	1.41481	1.25185
42	AT3G55980	SZF1	salt-inducible zinc finger 1 (SZF1); CONTAINS InterPro DOMAIN/s: Zinc finger, CCCH-type (InterPro:IPR000571), Ankyrin repeat-containing domain (InterPro:IPR020683), Ankyrin repeat (InterPro:IPR002110); BEST Arabidopsis thaliana protein match is: zinc finger (CCCH-type) family protein (TAIR:AT2G40140.2); Has 1623 Blast hits to 1414 proteins in 181 species: Archae - 2; Bacteria - 49; Metazoa - 777;…	0.669593	0.0389493	0.323783	0.18546	1.47955e-11	1.23082e-09	0.370516	0.370158	1.84797e-07	0.710694	5.9559e-09	0.483463	3.52274e-17	3.84959e-15	0.0242021	1	1.3665e-19	0.000901029	1.40197e-10	0.0427995	0.419052	0.335919	1	0.170923	0.000308628	0.0260917	0.362336	0.0235396	0.218343	0.371021	1	1.67295	1.40392	-1.22796	1.12908	-1.21605	4.21755	6.27194	1.62219	1.0979	1.31545	1.0979	-2.03439	-1.52378	3.00413	-1.06725
43	AT1G20310	AT1G20310	unknown protein; FUNCTIONS IN: molecular_function unknown; INVOLVED IN: biological_process unknown; LOCATED IN: chloroplast; EXPRESSED IN: 16 plant structures; EXPRESSED DURING: 9 growth stages; BEST Arabidopsis thaliana protein match is: unknown protein (TAIR:AT1G76070.1); Has 46 Blast hits to 46 proteins in 12 species: Archae - 0; Bacteria - 0; Metazoa - 0; Fungi - 0; Plants - 46; Viruses - 0; …	0.0421053	1	0.0410554	0.0011182	8.65397e-20	4.53659e-23	2.93662e-05	0.000104586	3.29971e-11	0.647307	4.94361e-10	0.0446367	8.369e-23	5.57806e-26	1.80428e-06	5.94403e-06	2.2675e-17	0.00944951	3.47708e-09	0.996137	1	0.192109	0.0348426	0.0524559	0.79654	0.0111561	0.0585702	0.441539	0.711398	0.612657	1	1.33333	5.66667	3.66667	0	1	31.6667	37.3333	1.33333	0	7.5	7.16667	-1.33333	0	5.58824	1.32353
44	AT3G29000	CML30	Calcium-binding EF-hand family protein; FUNCTIONS IN: calcium ion binding; INVOLVED IN: biological_process unknown; LOCATED IN: endomembrane system; CONTAINS InterPro DOMAIN/s: EF-Hand 1, calcium-binding site (InterPro:IPR018247), EF-HAND 2 (InterPro:IPR018249), S100/Calbindin-D9k, conserved site (InterPro:IPR001751), EF-hand-like domain (InterPro:IPR011992), Calcium-binding EF-hand (InterPro:IPR…	1	1.32084e-05	6.27125e-05	2.76389e-05	2.57045e-23	5.82947e-23	2.33318e-22	1.27496e-10	1.66292e-11	8.5612e-11	0.90848	0.0740585	3.8278e-33	8.28e-33	4.94983e-20	9.1117e-09	1.02928e-27	1.78736e-14	2.39312e-06	0.144277	1	1	0.646501	5.70866e-06	0.09725	0.0076795	0.567979	0.0600357	0.00265712	0.774017	1	1.68468	3.11712	1.81982	-1.03738	1.0991	13.4414	25.8468	3.20721	-1.19355	12.4505	8	-1.53279	-2.01075	4.31214	3.99422
45	AT2G46400	WRKY46	WRKY DNA-binding protein 46 (WRKY46); CONTAINS InterPro DOMAIN/s: DNA-binding WRKY (InterPro:IPR003657); BEST Arabidopsis thaliana protein match is: WRKY family transcription factor (TAIR:AT4G23810.1); Has 3385 Blast hits to 2951 proteins in 185 species: Archae - 0; Bacteria - 0; Metazoa - 0; Fungi - 0; Plants - 3370; Viruses - 0; Other Eukaryotes - 15 (source: NCBI BLink).	5.04704e-09	0.0875423	0.000146785	1	0.312682	1.36602e-06	0.00570296	3.34089e-06	0.581782	0.00147713	5.80551e-05	0.0181865	0.229306	3.40664e-06	9.35826e-05	1.55461e-08	0.306738	2.79839e-10	3.61025e-07	0.108488	0.0491408	0.00145774	3.17336e-07	0.00649751	2.08899e-05	2.26753e-12	0.00528185	0.0710817	1	0.400031	1	1.44767	-1.08861	-1.79167	-5.05882	-1.53571	-1.21127	-1.34375	-1.45763	-3.5102	1.79651	1.65116	-2.22321	-5.08163	-1.11268	1.9557
46	AT1G76650	CML38	calmodulin-like 38 (CML38); FUNCTIONS IN: calcium ion binding; INVOLVED IN: response to wounding; LOCATED IN: plasma membrane; EXPRESSED IN: 19 plant structures; EXPRESSED DURING: 12 growth stages; CONTAINS InterPro DOMAIN/s: EF-Hand 1, calcium-binding site (InterPro:IPR018247), EF-HAND 2 (InterPro:IPR018249), Calcium-binding EF-hand (InterPro:IPR002048), EF-hand-like domain (InterPro:IPR011992);…	1	0.000132439	0.00075639	0.457862	2.6872e-11	7.29316e-11	1.17542e-38	1.20015e-29	1.20587e-13	1.1242e-40	4.24114e-22	0.376191	2.59823e-20	7.60078e-20	4.74436e-36	6.59287e-27	7.0967e-17	3.22104e-33	8.38554e-10	0.0133919	1	1	1	0.000355854	0.000947816	0.00114656	1	0.0597309	0.00829664	0.5135	1	2.55696	-1.54902	1.58228	1.02532	-1.05333	7.26582	14.3544	3.43038	-1.06757	63.5949	37.4304	-2.69333	-2.72973	11.2549	98.5098
47	AT4G27654	AT4G27654	unknown protein; FUNCTIONS IN: molecular_function unknown; INVOLVED IN: biological_process unknown; LOCATED IN: endomembrane system; EXPRESSED IN: 17 plant structures; EXPRESSED DURING: 9 growth stages; Has 30201 Blast hits to 17322 proteins in 780 species: Archae - 12; Bacteria - 1396; Metazoa - 17338; Fungi - 3422; Plants - 5037; Viruses - 0; Other Eukaryotes - 2996 (source: NCBI BLink).	0.0891457	2.05438e-05	0.0348776	0.000895332	0.000267144	0.104658	0.00642422	0.105011	1	0.442703	0.421312	0.000914659	0.000115061	0.0534991	1.0537e-05	0.513997	0.98524	0.160947	0.306897	0.0672609	0.00229639	0.657576	0.000952231	0.587016	1.28146e-07	4.45781e-08	1	1	1	0.0462267	1	2.42857	-9.33333	-9.33333	-2.54545	-5.6	-9.33333	-14	-28	-7	-4	0	-13.6	-17	1	2.33333
48	AT5G54710	AT5G54710	Ankyrin repeat family protein; INVOLVED IN: biological_process unknown; LOCATED IN: endomembrane system; CONTAINS InterPro DOMAIN/s: Ankyrin repeat-containing domain (InterPro:IPR020683), Ankyrin repeat (InterPro:IPR002110); BEST Arabidopsis thaliana protein match is: Ankyrin repeat family protein (TAIR:AT1G34050.1); Has 20807 Blast hits to 11728 proteins in 551 species: Archae - 16; Bacteria - 1…	2.75106e-10	1.29962e-11	1	0.00426682	0.0223278	2.76174e-05	2.25199e-25	4.11043e-07	9.02968e-08	2.90502e-33	7.41873e-19	1	1	5.62852e-10	3.14699e-09	0.750346	0.955021	1.4418e-09	1.91921e-08	0.11238	1.79672e-07	0.663781	1.03501e-18	0.0336916	1.20812e-12	2.08856e-24	3.63738e-05	0.0142532	0.236455	2.1516e-07	1	1.3871	1.73624	1.03985	-3.99242	-2.87978	-1.49716	-1.04771	-4.25	-8.9322	-21.9583	-4.9717	-3.99454	-12.3898	-2.59943	-38.125
49	AT1G35210	AT1G35210	unknown protein; FUNCTIONS IN: molecular_function unknown; INVOLVED IN: biological_process unknown; LOCATED IN: chloroplast; EXPRESSED IN: 14 plant structures; EXPRESSED DURING: 9 growth stages; CONTAINS InterPro DOMAIN/s: Protein of unknown function DUF740 (InterPro:IPR008004); BEST Arabidopsis thaliana protein match is: unknown protein (TAIR:AT1G22470.1); Has 83 Blast hits to 83 proteins in 12 …	0.0140174	1	0.0212501	0.0717063	1.2048e-11	3.63345e-18	0.168901	0.239505	1.79993e-06	0.707548	4.79822e-08	1	8.91309e-24	3.06427e-30	4.75135e-07	9.44431e-07	2.89489e-23	7.73537e-07	2.0517e-08	0.0387409	0.0466971	1	0.0458121	0.0926967	2.32583e-06	2.39317e-06	1	0.114538	0.000327892	0.000727786	1	1.74667	1.62667	1.02667	-2.27273	-1.78571	4.34667	8.38667	1.08	-1.78571	1.52	2.32	-3.11905	-3.11905	2.67213	-1.07018
50	AT4G29780	AT4G29780	unknown protein; BEST Arabidopsis thaliana protein match is: unknown protein (TAIR:AT5G12010.1); Has 945 Blast hits to 944 proteins in 87 species: Archae - 0; Bacteria - 0; Metazoa - 519; Fungi - 43; Plants - 365; Viruses - 0; Other Eukaryotes - 18 (source: NCBI BLink).	1	0.668706	1	0.0101491	0.794666	1	2.05104e-16	4.89213e-18	0.0319744	1.62228e-23	1.10188e-17	0.00313928	0.0234064	0.00888843	1.02179e-22	2.48234e-24	7.53136e-08	3.87998e-30	3.20407e-16	0.105408	0.185323	0.715765	0.033535	0.352209	0.000247242	1.19083e-05	0.748643	1	0.0525616	0.0227491	1	1.70196	-2.33945	-2.68421	-1.13839	-1.50888	-1.09914	1.78039	-1.17512	-1.83453	8.28235	8.55294	-2.56805	-3.1223	2.12844	19.3761
51	AT4G08040	ACS11	1-aminocyclopropane-1-carboxylate synthase 11 (ACS11); FUNCTIONS IN: 1-aminocyclopropane-1-carboxylate synthase activity; INVOLVED IN: ethylene biosynthetic process, biosynthetic process; LOCATED IN: cellular_component unknown; EXPRESSED IN: cotyledon, petiole, leaf; EXPRESSED DURING: LP.10 ten leaves visible, LP.12 twelve leaves visible; CONTAINS InterPro DOMAIN/s: 1-aminocyclopropane-1-carboxyl…	0.351911	0.00934385	0.31822	1	0.0240886	0.394211	1.37261e-07	0.00383509	0.03938	2.11141e-07	0.00104538	0.000866734	0.0175431	0.322308	1.9405e-06	0.00950942	0.341889	0.0676443	0.00623522	0.00484785	1	0.647014	2.97293e-05	0.284387	0.00071896	0.582649	6.5021e-05	0.00255436	1	1	1	-7	-1.03704	-7	-1.75	1.03571	-2.8	-3.11111	-3.5	-14	0	0	7.25	-2	-2.7	0
52	AT5G41750	AT5G41750	Disease resistance protein (TIR-NBS-LRR class) family; FUNCTIONS IN: transmembrane receptor activity, nucleoside-triphosphatase activity, nucleotide binding, ATP binding; INVOLVED IN: signal transduction, defense response, apoptosis, innate immune response; LOCATED IN: intrinsic to membrane; CONTAINS InterPro DOMAIN/s: ATPase, AAA+ type, core (InterPro:IPR003593), NB-ARC (InterPro:IPR002182), Tol…	0.551151	0.00256263	0.000340342	1	5.51913e-18	4.11876e-20	7.01334e-21	1.81659e-12	2.42356e-17	1.68801e-20	0.386789	0.0164296	1.14444e-21	8.18012e-24	2.14854e-21	4.57675e-13	3.79973e-28	4.07549e-28	1	0.0197661	0.25891	1	0.180922	5.48157e-05	2.53254e-05	1.13235e-05	1	0.0182074	0.606385	1	1	1.69975	1.02513	-1.68466	-1.22273	-1.27769	6.19221	7.63819	1.85427	-1.29011	7.53832	5.67714	-2.17175	-2.19287	6.04044	7.35355
53	AT3G44870	AT3G44870	S-adenosyl-L-methionine-dependent methyltransferases superfamily protein; FUNCTIONS IN: S-adenosylmethionine-dependent methyltransferase activity, methyltransferase activity; INVOLVED IN: biological_process unknown; LOCATED IN: cellular_component unknown; CONTAINS InterPro DOMAIN/s: SAM dependent carboxyl methyltransferase (InterPro:IPR005299); BEST Arabidopsis thaliana protein match is: farnesoi…	0.664265	0.941361	1	1	0.0332825	0.175409	1	0.997488	0.03938	1	0.0400673	1	0.0374852	0.179503	1	1	0.0449147	1	0.0664341	0.0321218	0.471461	0.389187	0.0395767	0.210905	0.108125	4.0156e-06	0.00502503	1	1	1	1	4	1	1	-2	2	0	0	-1.33333	0	1	-1.33333	-2	0	0	1
54	AT4G23810	WRKY53	WRKY53; FUNCTIONS IN: protein binding, DNA binding, transcription activator activity, sequence-specific DNA binding transcription factor activity; INVOLVED IN: in 6 processes; LOCATED IN: nucleus, chloroplast; EXPRESSED IN: 20 plant structures; EXPRESSED DURING: 12 growth stages; CONTAINS InterPro DOMAIN/s: DNA-binding WRKY (InterPro:IPR003657); BEST Arabidopsis thaliana protein match is: WRKY fa…	0.000236239	0.0212487	1.02971e-08	1.41844e-08	3.77239e-07	0.276808	0.0230745	1	0.516342	3.48773e-15	1.06679e-12	0.862123	2.46181e-16	5.22388e-07	0.561244	0.176856	1.40243e-14	0.246048	8.78143e-17	0.383177	0.000882318	1	0.0450327	1	0.0715128	0.000473786	2.06274e-07	1.3111e-06	0.00399218	0.284576	1	1.36232	3.88406	1.17874	2.33816	2.28019	3.38164	6.7971	-1.83186	-1.66935	-1.725	-1.54478	1.67376	-2.27419	-1.14857	-6.7
55	AT5G61600	ERF104	ethylene response factor 104 (ERF104); CONTAINS InterPro DOMAIN/s: DNA-binding, integrase-type (InterPro:IPR016177), Pathogenesis-related transcriptional factor/ERF, DNA-binding (InterPro:IPR001471); BEST Arabidopsis thaliana protein match is: Integrase-type DNA-binding superfamily protein (TAIR:AT5G51190.1); Has 1807 Blast hits to 1807 proteins in 277 species: Archae - 0; Bacteria - 0; Metazoa -…	0.0248246	3.29741e-11	5.5741e-05	0.00384924	2.99919e-13	3.90495e-07	2.42526e-12	0.994585	1.4159e-05	4.55274e-05	0.946089	0.724259	4.48547e-11	1.84361e-05	4.35274e-19	0.00391858	4.80372e-09	6.68699e-17	0.00349635	0.002735	0.309888	0.715765	3.86739e-18	0.0533522	0.031128	1.79621e-08	1.47065e-13	0.0526831	0.897748	0.0190317	1	1.68166	1.65398	1.14533	1.46713	1.2699	3.28028	2.80623	3.00692	4.23875	3.15917	2.9654	-1.32425	2.52058	1.98326	1.91004
56	AT2G32140	AT2G32140	transmembrane receptors; FUNCTIONS IN: transmembrane receptor activity; INVOLVED IN: signal transduction, defense response, innate immune response; LOCATED IN: intrinsic to membrane, chloroplast; EXPRESSED IN: 13 plant structures; EXPRESSED DURING: 8 growth stages; CONTAINS InterPro DOMAIN/s: Protein of unknown function DUF641, plant (InterPro:IPR006943), Toll-Interleukin receptor (InterPro:IPR00…	0.489193	0.0500435	0.00793015	0.24998	2.23983e-13	1.12014e-15	2.03825e-24	1.85566e-18	5.22855e-17	2.85392e-28	6.11304e-05	0.00244701	1.04172e-20	4.52571e-23	4.26391e-23	2.47974e-17	6.42966e-29	2.49625e-31	0.453664	0.0543205	1	0.966225	0.248703	0.00348235	0.0077585	0.000137069	0.466746	0.184045	0.0761884	1	1	1.76119	-1.55814	-2.91304	-1.34	-1.03077	5.43284	8.20896	1.76119	-1.45652	10.7612	7.56716	-1.81538	-2.56522	8.46512	16.7674
57	AT5G41740	AT5G41740	Disease resistance protein (TIR-NBS-LRR class) family; FUNCTIONS IN: transmembrane receptor activity, nucleoside-triphosphatase activity, nucleotide binding, ATP binding; INVOLVED IN: signal transduction, apoptosis, defense response, innate immune response; LOCATED IN: intrinsic to membrane, chloroplast; CONTAINS InterPro DOMAIN/s: ATPase, AAA+ type, core (InterPro:IPR003593), NB-ARC (InterPro:IP…	0.0782053	1	0.239999	0.521913	1.96312e-10	3.00924e-15	3.48222e-11	1.05625e-11	6.30383e-08	7.83136e-09	1	0.493577	2.92279e-14	2.77818e-19	8.61102e-13	2.1965e-13	1.15636e-16	2.53271e-15	0.842829	0.00025798	0.0465732	1	0.00244463	0.0264646	6.72249e-10	2.82028e-12	0.563523	0.118388	0.541857	0.736793	1	2.21879	1.22566	-1.25251	-1.55615	-1.51826	3.68156	4.67698	-1.03929	-1.83019	3.90493	3.1638	-3.3687	-4.0608	3.00374	3.18598
58	AT4G17490	ATERF6	ethylene responsive element binding factor 6 (ERF6); CONTAINS InterPro DOMAIN/s: DNA-binding, integrase-type (InterPro:IPR016177), Pathogenesis-related transcriptional factor/ERF, DNA-binding (InterPro:IPR001471); BEST Arabidopsis thaliana protein match is: ethylene responsive element binding factor 5 (TAIR:AT5G47230.1); Has 30201 Blast hits to 17322 proteins in 780 species: Archae - 12; Bacteria…	0.0164846	0.0425817	1	0.633457	0.0350456	2.69824e-06	0.0841455	6.46988e-05	0.00337129	0.00810402	0.946095	0.0059194	1.50013e-05	3.91689e-11	0.24863	0.00077977	3.21629e-12	3.0536e-05	0.00933212	0.0793947	0.000854757	0.874906	0.0908346	1	2.10985e-08	3.48065e-05	0.236197	0.0844224	0.236455	0.999889	1	1.66379	-1.24731	-2.41667	-2.14815	-2.69767	1.76724	2.56897	-1.73134	-1.61111	1.62931	1.06034	-4.48837	-2.68056	2.2043	2.03226
59	AT4G23215	AT4G23215	0	NA	NA	NA	NA	NA	NA	NA	NA	NA	NA	NA	NA	NA	NA	NA	NA	NA	NA	NA	NA	NA	NA	NA	NA	NA	NA	NA	NA	NA	NA	#VALUE!	#VALUE!	#VALUE!	#VALUE!	#VALUE!	#VALUE!	#VALUE!	#VALUE!	#VALUE!	#VALUE!	#VALUE!	#VALUE!	#VALUE!	#VALUE!	#VALUE!	#VALUE!
60	AT2G20835	AT2G20835	unknown protein; BEST Arabidopsis thaliana protein match is: unknown protein (TAIR:AT3G15534.1); Has 66 Blast hits to 66 proteins in 12 species: Archae - 0; Bacteria - 0; Metazoa - 0; Fungi - 0; Plants - 66; Viruses - 0; Other Eukaryotes - 0 (source: NCBI BLink).	0.527249	0.00865172	0.150536	0.132793	0.00725333	0.0798609	0.00669504	1	0.397383	0.346903	1	0.0157353	0.00875508	0.0855147	0.0160639	1	1	1	1	0.237822	0.0878827	0.753478	0.00897895	1	1	0.393416	0.474258	0.512412	1	1	1	-6	-6	0	-2	-6	0	0	0	0	0	0	1	0	0	0
61	AT2G22880	AT2G22880	VQ motif-containing protein; FUNCTIONS IN: molecular_function unknown; INVOLVED IN: biological_process unknown; LOCATED IN: chloroplast; EXPRESSED IN: 8 plant structures; EXPRESSED DURING: LP.06 six leaves visible, LP.04 four leaves visible, LP.10 ten leaves visible, LP.08 eight leaves visible, LP.12 twelve leaves visible; CONTAINS InterPro DOMAIN/s: VQ (InterPro:IPR008889); BEST Arabidopsis thal…	1	1	1	1	1	1	1	1	1	1	1	1	1	1	1	1	1	1	1	1	1	1	1	1	1	1	1	1	1	1	1	0	0	0	0	0	0	0	0	0	0	0	0	0	0	0
62	AT1G57990	ATPUP18	purine permease 18 (PUP18); FUNCTIONS IN: purine transmembrane transporter activity; INVOLVED IN: purine transport; LOCATED IN: plasma membrane, membrane; EXPRESSED IN: cultured cell; CONTAINS InterPro DOMAIN/s: Protein of unknown function DUF250 (InterPro:IPR004853); BEST Arabidopsis thaliana protein match is: purine permease 17 (TAIR:AT1G57943.2); Has 332 Blast hits to 324 proteins in 16 specie…	9.94167e-08	4.10311e-23	9.67221e-08	0.819842	1.65138e-23	1.03214e-08	8.75813e-49	2.67702e-20	6.45293e-25	5.89471e-50	3.72139e-20	0.000105971	1.25264e-27	1.87449e-12	5.78292e-46	7.53859e-17	7.54094e-38	4.48525e-54	2.27535e-12	0.0892713	1.23973e-10	0.702609	2.60466e-22	1	1.69056e-05	7.01083e-16	6.80672e-05	0.00238719	0.546411	0.376964	1	1.40387	-1.10362	-1.95058	2.34128	2.92697	6.02235	7.05812	6.01341	5.62444	26.921	17.8182	2.08493	4.00637	6.64638	29.7105
63	AT1G72416	AT1G72416	Chaperone DnaJ-domain superfamily protein; FUNCTIONS IN: heat shock protein binding; INVOLVED IN: biological_process unknown; LOCATED IN: cellular_component unknown; CONTAINS InterPro DOMAIN/s: Molecular chaperone, heat shock protein, Hsp40, DnaJ (InterPro:IPR015609), Heat shock protein DnaJ, N-terminal (InterPro:IPR001623), Heat shock protein DnaJ, conserved site (InterPro:IPR018253); BEST Arabi…	8.19254e-32	2.5382e-32	1	0.456027	1.86446e-38	0.0363061	1.5966e-16	1.54687e-08	3.53549e-35	2.08666e-13	1.98589e-14	3.46663e-09	1.6643e-39	0.00485508	2.01463e-19	5.29949e-05	2.60375e-22	0.000172478	4.92075e-11	0.0408729	3.03672e-30	0.959085	8.80683e-33	1	1.46543e-22	3.71586e-25	0.583308	4.83581e-06	0.985683	0.274264	1	-1.56347	-1.19388	-2.46316	-11.1429	-9	-18.4737	-24.2069	-10.4776	-11.1429	-3.40777	-5.70732	-5.75641	-7.12698	-15.4737	-2.85437
64	AT1G21326	AT1G21326	VQ motif-containing protein; CONTAINS InterPro DOMAIN/s: VQ (InterPro:IPR008889); BEST Arabidopsis thaliana protein match is: nucleotide binding;nucleic acid binding (TAIR:AT1G21320.1); Has 294 Blast hits to 294 proteins in 63 species: Archae - 0; Bacteria - 0; Metazoa - 108; Fungi - 21; Plants - 144; Viruses - 0; Other Eukaryotes - 21 (source: NCBI BLink).	0.00010136	0.0124932	0.31822	0.00330186	4.04054e-05	1	0.949481	0.028314	0.468042	0.00370211	0.000118064	0.352063	3.76501e-08	0.131292	0.13531	0.503979	1.16434e-05	0.954468	0.000210697	0.11966	0.000387641	1	0.0179996	1	0.200678	1	0.407298	0.136821	0.494499	0.346598	1	4.5	8	3	11	10	12.5	20	6.5	6	1.5	3	2.22222	1.33333	1.5625	-5.33333
65	AT1G58420	AT1G58420	Uncharacterised conserved protein UCP031279; CONTAINS InterPro DOMAIN/s: Uncharacterised conserved protein UCP031279 (InterPro:IPR016972); BEST Arabidopsis thaliana protein match is: Uncharacterised conserved protein UCP031279 (TAIR:AT1G10140.1); Has 61 Blast hits to 61 proteins in 11 species: Archae - 0; Bacteria - 0; Metazoa - 0; Fungi - 0; Plants - 61; Viruses - 0; Other Eukaryotes - 0 (source…	0.87326	0.41665	0.286852	0.000275905	0.620121	1	1	0.289071	0.00202579	0.000189891	0.802893	0.699853	6.05073e-05	0.000519441	0.359141	0.0504496	0.00141454	0.953431	0.0120483	1	0.936282	0.789141	0.000375357	0.0390156	1	0.00217552	0.00303336	0.00752747	0.0157454	0.586621	1	-1.28571	3.48148	1.37037	1.22222	-1.125	1.40741	3.62963	-1.5	-13.5	1.18519	1.18519	1.14286	-10.5	-2.47368	-2.9375
66	AT1G28370	ERF11	ERF domain protein 11 (ERF11); CONTAINS InterPro DOMAIN/s: DNA-binding, integrase-type (InterPro:IPR016177), Pathogenesis-related transcriptional factor/ERF, DNA-binding (InterPro:IPR001471); BEST Arabidopsis thaliana protein match is: ethylene responsive element binding factor 4 (TAIR:AT3G15210.1); Has 6129 Blast hits to 5763 proteins in 252 species: Archae - 0; Bacteria - 0; Metazoa - 0; Fungi …	1	1	1	0.012977	0.11957	0.102935	0.286268	0.391559	0.408295	0.155288	0.850553	0.0183806	0.0273886	0.0220976	0.106019	0.150248	0.999662	0.610465	0.940097	0.143175	1	1	0.563469	0.856895	0.0234349	0.00551191	0.940884	1	1	0.817253	1	1.63636	-2.75	-2.58824	1.01136	-1.06024	-1.66038	-2.25641	1.01136	-1.23944	-1.39683	-2.37838	-1.73494	-2.02817	1.65625	1.96875
67	AT5G22520	AT5G22520	unknown protein; BEST Arabidopsis thaliana protein match is: unknown protein (TAIR:AT5G22530.1); Has 14 Blast hits to 14 proteins in 2 species: Archae - 0; Bacteria - 0; Metazoa - 0; Fungi - 0; Plants - 14; Viruses - 0; Other Eukaryotes - 0 (source: NCBI BLink).	0.587372	0.0323282	0.00736767	0.0741469	2.06936e-08	4.30233e-10	0.242171	0.450807	0.00041464	0.546981	9.22978e-06	0.140999	2.45824e-11	3.86498e-13	0.380583	0.370192	2.40757e-15	0.00643764	1.1318e-07	0.487716	0.907873	0.625909	0.0302433	8.79023e-05	0.134123	0.440467	0.0128748	0.000716814	0.681958	1	1	-2.125	2.23529	-2.83333	-1.54545	1.29412	6.35294	7.94118	2.52941	-4.25	1.82353	1.29412	2.75	-2	2.84211	-1.22581
68	AT5G54490	PBP1	pinoid-binding protein 1 (PBP1); CONTAINS InterPro DOMAIN/s: EF-Hand 1, calcium-binding site (InterPro:IPR018247), EF-HAND 2 (InterPro:IPR018249), EF-hand-like domain (InterPro:IPR011992); BEST Arabidopsis thaliana protein match is: Calcium-binding EF-hand family protein (TAIR:AT4G27280.1); Has 1807 Blast hits to 1807 proteins in 277 species: Archae - 0; Bacteria - 0; Metazoa - 736; Fungi - 347; …	2.53936e-09	3.2898e-06	0.275708	1	0.233605	1.46821e-06	0.000200502	0.409198	0.415444	0.000645184	0.0244594	0.00789836	0.131085	1.35656e-13	0.0426239	0.0263856	6.27912e-06	0.697623	0.000383209	1	2.56697e-08	1	7.17747e-14	0.00459084	6.73502e-09	2.00995e-14	0.0326404	0.029928	0.035368	0.32116	1	1	-1.07292	-1.98077	-6.86667	-4.90476	-1.2875	1.37864	-3.32258	-20.6	-2.34091	-2.10204	-4.90476	-20.6	-1.2	-2.18182
69	AT1G21910	DREB26	Integrase-type DNA-binding superfamily protein; FUNCTIONS IN: DNA binding, sequence-specific DNA binding transcription factor activity; INVOLVED IN: regulation of transcription, DNA-dependent; LOCATED IN: nucleus, chloroplast; EXPRESSED IN: 22 plant structures; EXPRESSED DURING: 13 growth stages; CONTAINS InterPro DOMAIN/s: DNA-binding, integrase-type (InterPro:IPR016177), Pathogenesis-related tr…	0.11375	3.56806e-05	2.98373e-08	1	3.25208e-05	5.77172e-09	5.04615e-05	1	0.000220922	0.000237657	1	7.58126e-05	0.235795	0.0019162	4.57856e-06	0.588393	0.0062337	0.610167	0.00125245	0.0728522	3.7605e-05	0.129743	0.987072	0.00122657	3.49308e-10	0.0676015	1.78209e-05	0.0008076	0.0684063	0.545055	1	-2.1	-1.10526	-3.75	1.48571	2.52381	-3.5	-1.43836	-3.5	-1.06061	-3.28125	-7	5.3	1.98	-3.16667	-2.96875
70	AT4G30430	TET9	tetraspanin9 (TET9); FUNCTIONS IN: molecular_function unknown; INVOLVED IN: aging; LOCATED IN: plasma membrane; EXPRESSED IN: 10 plant structures; EXPRESSED DURING: 4 anthesis, LP.10 ten leaves visible, C globular stage, petal differentiation and expansion stage; CONTAINS InterPro DOMAIN/s: Tetraspanin (InterPro:IPR018499), Tetraspanin, subgroup (InterPro:IPR000301); BEST Arabidopsis thaliana pro…	0.415011	0.118115	0.0313226	1	0.840499	0.199981	0.0100371	0.501919	0.874528	0.0100485	0.0356511	0.468641	0.273464	0.0408378	0.173689	1	0.0409625	0.0221844	1	0.425628	0.886773	0.491561	0.399885	0.0400675	0.52919	0.0355516	0.243964	0.512412	0.888378	0.530127	1	4	1	0	0	2	2	4	6	0	10	4	-2	0	2	10
71	AT2G20142	AT2G20142	Toll-Interleukin-Resistance (TIR) domain family protein; FUNCTIONS IN: transmembrane receptor activity; INVOLVED IN: signal transduction, innate immune response; LOCATED IN: intrinsic to membrane; EXPRESSED IN: 13 plant structures; EXPRESSED DURING: 9 growth stages; CONTAINS InterPro DOMAIN/s: Toll-Interleukin receptor (InterPro:IPR000157); BEST Arabidopsis thaliana protein match is: Disease resi…	0.51779	0.541771	1	0.000236053	2.67805e-20	1.61862e-22	0.00883964	0.000477555	1.0436e-09	0.266817	3.36791e-13	0.805467	1.12596e-20	6.01051e-23	1.30902e-05	2.32451e-07	3.49371e-22	7.27452e-07	3.01469e-08	0.570023	0.40787	0.251199	0.162237	0.839465	1	0.0115481	0.0155521	4.96916e-05	1	0.152192	1	1.19835	2.23967	-1.13084	-1.27368	1.31405	7.26446	7.01653	-1.16346	-1.40698	1.90083	2.09917	1.09655	-1.68605	3.24354	-1.17826
72	AT5G52750	AT5G52750	Heavy metal transport/detoxification superfamily protein ; FUNCTIONS IN: metal ion binding; INVOLVED IN: metal ion transport; LOCATED IN: cellular_component unknown; EXPRESSED IN: 20 plant structures; EXPRESSED DURING: 12 growth stages; CONTAINS InterPro DOMAIN/s: Heavy metal transport/detoxification protein (InterPro:IPR006121); BEST Arabidopsis thaliana protein match is: Copper transport protei…	0.415011	0.316976	1	2.1323e-16	7.37259e-43	6.23727e-40	0.0233208	0.39362	1.62445e-18	4.00838e-11	4.12909e-37	2.93107e-06	5.19275e-50	2.07361e-47	5.41632e-14	1.06884e-10	2.48734e-38	0.00267485	1.51671e-28	0.0659758	0.932415	0.995176	0.0230537	0.00199505	0.069202	1.8996e-06	0.0100165	0.000307808	0.0237704	1.24171e-07	1	1.47451	4.40784	2.37647	1.20784	1.15294	17.9294	26.3412	1.31765	-1.52695	1.64706	2.72549	-1.27891	-2.2515	4.06762	-2.67619
73	AT4G31800	WRKY18	WRKY DNA-binding protein 18 (WRKY18); FUNCTIONS IN: protein binding, sequence-specific DNA binding transcription factor activity; INVOLVED IN: in 7 processes; LOCATED IN: nucleus; EXPRESSED IN: 24 plant structures; EXPRESSED DURING: 13 growth stages; CONTAINS InterPro DOMAIN/s: DNA-binding WRKY (InterPro:IPR003657); BEST Arabidopsis thaliana protein match is: WRKY DNA-binding protein 60 (TAIR:AT2…	2.88601e-07	4.79482e-05	0.518769	0.333862	1	7.77259e-07	8.48037e-07	3.62754e-17	0.169366	0.000322361	2.42601e-07	0.00394133	0.119981	1.77003e-11	1.61933e-18	7.12372e-30	0.223829	5.42962e-10	2.42832e-13	0.0326438	0.00172785	3.31522e-13	0.227873	9.85333e-07	0.888409	0.31003	0.149677	0.178588	0.315303	1.38167e-05	1	1.45455	1.24047	1.65982	-2.728	1.74194	1	1.30499	-1.99415	1.29912	2.29912	3.54545	1.19758	-1.11964	-1.24047	1.85343
74	AT4G37290	AT4G37290	unknown protein; FUNCTIONS IN: molecular_function unknown; INVOLVED IN: response to karrikin; LOCATED IN: endomembrane system; EXPRESSED IN: cotyledon, hypocotyl, leaf; EXPRESSED DURING: LP.04 four leaves visible; BEST Arabidopsis thaliana protein match is: unknown protein (TAIR:AT2G23270.1); Has 30201 Blast hits to 17322 proteins in 780 species: Archae - 12; Bacteria - 1396; Metazoa - 17338; Fun…	0.101384	0.0226876	0.000423878	0.04796	1.15751e-09	1.82474e-12	3.5671e-08	0.00107132	5.11492e-05	0.000558088	0.633521	0.764745	3.29272e-23	1.17432e-25	3.37259e-12	3.50165e-07	1.35227e-21	9.35792e-11	9.58125e-05	1	0.694907	0.642172	0.390862	0.00433437	0.907375	0.537862	0.985879	0.257497	2.80536e-06	0.10034	1	-1.33333	4.25	1.75	0	-2	18	54.5	4.75	-4	15	19.5	-1.5	-3	4.23529	3.52941
75	AT5G20230	ATBCB	blue-copper-binding protein (BCB); FUNCTIONS IN: electron carrier activity, copper ion binding; INVOLVED IN: response to oxidative stress, response to salt stress, aluminum ion transport, response to wounding, response to absence of light; LOCATED IN: anchored to plasma membrane, plasma membrane, vacuole, anchored to membrane; EXPRESSED IN: 24 plant structures; EXPRESSED DURING: 12 growth stages;…	1.12713e-35	6.39483e-44	0.00144939	0.0369747	1.84486e-57	4.69299e-22	1.78241e-65	2.80203e-26	3.03233e-53	4.11286e-62	2.81951e-07	1.9344e-12	2.38775e-56	3.3962e-20	2.16732e-65	2.04598e-26	9.67609e-42	1.14951e-53	1.07164e-08	0.0337128	2.64998e-40	0.255709	2.05542e-51	0.00100292	6.46956e-34	3.91335e-46	3.22446e-07	3.04434e-06	0.973564	1	1	1.66968	1.67421	4.33484	18.8552	27.7964	123.371	102.995	36.8778	67.638	287.33	202.072	16.6477	40.5095	73.6892	171.622
76	AT5G52760	AT5G52760	Copper transport protein family; BEST Arabidopsis thaliana protein match is: Heavy metal transport/detoxification superfamily protein (TAIR:AT5G52750.1); Has 1807 Blast hits to 1807 proteins in 277 species: Archae - 0; Bacteria - 0; Metazoa - 736; Fungi - 347; Plants - 385; Viruses - 0; Other Eukaryotes - 339 (source: NCBI BLink).	0.0239341	0.461435	0.00270873	0.000330016	3.22197e-12	2.78701e-18	0.756223	0.182314	0.00094025	9.0502e-06	8.55638e-14	0.644257	1.15524e-11	9.92026e-18	0.0214007	0.226766	1.35695e-13	0.00171142	2.18879e-05	0.242775	0.913432	0.264481	0.00974078	0.00195397	0.0409305	1.52384e-05	0.0531385	3.33532e-05	1	0.00780691	1	1.46512	2.5	-1.24638	-2.20513	-1.08861	5.19767	4.68605	1.36047	-2.32432	-1.08861	1.52326	-1.59494	-3.40541	2.07907	-2.72152
77	AT3G50480	HR4	homolog of RPW8 4 (HR4); FUNCTIONS IN: molecular_function unknown; INVOLVED IN: response to other organism; LOCATED IN: endomembrane system; EXPRESSED IN: 20 plant structures; EXPRESSED DURING: 11 growth stages; CONTAINS InterPro DOMAIN/s: Powdery mildew resistance protein, RPW8 domain (InterPro:IPR008808); BEST Arabidopsis thaliana protein match is: homolog of RPW8 3 (TAIR:AT3G50470.1); Has 106 …	2.90388e-20	1.42871e-14	0.122493	3.07632e-12	1.02804e-48	9.14153e-21	4.27931e-27	3.7279e-05	1.41398e-28	1.18541e-06	1.1481e-14	0.0437563	8.1539e-49	6.1721e-21	7.46209e-44	7.75147e-21	1.28519e-42	1.63455e-37	0.064611	4.78066e-05	1.38037e-27	0.109116	4.02407e-25	0.0024194	5.22267e-14	1.11115e-11	0.623515	5.43455e-06	1	1.17086e-08	1	1.61463	2.33171	1.33659	3.1939	4.34512	10.5976	10.072	2.68049	3.93171	4.31463	7.25854	2.69109	2.43505	4.54498	1.85042
78	AT2G37430	ZAT11	C2H2 and C2HC zinc fingers superfamily protein; FUNCTIONS IN: sequence-specific DNA binding transcription factor activity, zinc ion binding, nucleic acid binding; INVOLVED IN: response to chitin, regulation of transcription; LOCATED IN: intracellular; EXPRESSED IN: cotyledon, root, petiole; CONTAINS InterPro DOMAIN/s: Zinc finger, C2H2-like (InterPro:IPR015880), Zinc finger, C2H2-type (InterPro:I…	0.514627	0.00747192	0.00128132	0.780804	1	0.53709	3.56041e-09	0.00156513	0.658599	9.65423e-08	1.79272e-09	0.990195	7.37379e-05	2.15413e-06	2.89301e-07	0.0216048	1.616e-05	3.37584e-08	0.288171	0.700105	0.465358	1	0.554299	0.178891	1	0.142746	0.134109	0.512412	0.00130937	0.804115	1	-3	1.66667	-1.5	-3	-3	1	7.66667	5.33333	2	15.6667	10	1	6	-1.66667	9.4
79	AT3G12910	AT3G12910	NAC (No Apical Meristem) domain transcriptional regulator superfamily protein; CONTAINS InterPro DOMAIN/s: No apical meristem (NAM) protein (InterPro:IPR003441); BEST Arabidopsis thaliana protein match is: NAC domain containing protein 42 (TAIR:AT2G43000.1); Has 2920 Blast hits to 2915 proteins in 75 species: Archae - 0; Bacteria - 0; Metazoa - 0; Fungi - 0; Plants - 2920; Viruses - 0; Other Euka…	0.142533	7.20069e-08	0.000256291	1	0.000401662	0.0716664	8.66352e-31	1.12615e-17	0.00056066	1.17212e-30	1.92046e-23	0.624357	1.57495e-12	4.01808e-09	3.16831e-21	2.54535e-08	7.37672e-11	9.82012e-20	0.000514218	0.618487	0.915664	0.630119	0.00123079	0.0685016	0.264632	0.000170384	0.00707735	0.671756	0.000725402	0.00202728	1	0	1	3	6	2	18	63	38	16	260	117	6.66667	53.3333	18	260
80	AT2G20150	AT2G20150	unknown protein; Has 5 Blast hits to 5 proteins in 1 species: Archae - 0; Bacteria - 0; Metazoa - 0; Fungi - 0; Plants - 5; Viruses - 0; Other Eukaryotes - 0 (source: NCBI BLink).	0.17995	1	0.241208	0.464384	7.05782e-09	1.55254e-05	3.16094e-06	2.55406e-06	1.27354e-06	0.000226236	0.236741	0.237902	3.98712e-05	0.0157207	7.63375e-05	5.97277e-05	1.87853e-07	3.25429e-07	1	0.553006	0.0489671	1	0.685199	0.817053	0.479406	0.911514	0.264734	0.0447324	0.337974	0.851866	1	2.5	2.5	0	3.5	5	22	11	1	2	14.5	9	2	-1.25	8.8	5.8
81	AT2G01300	AT2G01300	unknown protein; BEST Arabidopsis thaliana protein match is: unknown protein (TAIR:AT1G15010.1); Has 73 Blast hits to 73 proteins in 12 species: Archae - 0; Bacteria - 0; Metazoa - 0; Fungi - 0; Plants - 73; Viruses - 0; Other Eukaryotes - 0 (source: NCBI BLink).	5.29288e-06	0.000506162	0.514114	0.52195	0.0269842	0.0200206	5.40008e-25	1.42769e-15	0.0015354	2.69725e-27	4.09589e-19	0.00014896	0.000817648	0.269183	6.09109e-24	6.85101e-15	0.714567	1.57681e-13	9.20919e-15	0.322271	5.18304e-07	1	8.2433e-07	0.361545	0.000588564	0.000955162	1	9.55675e-06	0.741266	1	1	1.66667	-1.58824	3.7037	4.11111	4.92593	2.37037	3.03704	3.37037	4.77778	18.037	11.5926	2.95556	2.86667	3.76471	28.6471
82	AT3G57460	AT3G57460	catalytics;metal ion binding; FUNCTIONS IN: catalytic activity, metal ion binding; LOCATED IN: cellular_component unknown; EXPRESSED IN: 14 plant structures; EXPRESSED DURING: 12 growth stages; CONTAINS InterPro DOMAIN/s: Metalloenzyme, LuxS/M16 peptidase-like, metal-binding (InterPro:IPR011249); BEST Arabidopsis thaliana protein match is: Insulinase (Peptidase family M16) family protein (TAIR:AT…	0.140825	0.0950144	1	0.617743	0.135709	1	0.239488	0.809198	0.0184014	0.0328017	0.984684	0.234919	0.00686924	0.389854	0.684599	0.01966	0.320792	0.0413777	0.00149671	0.0306928	0.16832	0.0131012	0.176709	1	0.3651	2.78034e-05	0.00390865	0.0506963	0.741266	0.106843	1	2.38889	1.38889	-2	-2.25	1.88889	-2	-4.5	-2.25	-2	-1.63636	1.11111	-1.26471	-4.77778	-2.77778	-2.27273
83	AT1G32970	AT1G32970	Subtilisin-like serine endopeptidase family protein; FUNCTIONS IN: serine-type endopeptidase activity; INVOLVED IN: proteolysis; LOCATED IN: endomembrane system; EXPRESSED IN: root; CONTAINS InterPro DOMAIN/s: Peptidase S8/S53, subtilisin/kexin/sedolisin (InterPro:IPR000209), Peptidase S8/S53, subtilisin, active site (InterPro:IPR022398), Peptidase S8, subtilisin-related (InterPro:IPR015500); BES…	1	1	1	1	1	1	1	1	1	1	1	1	0.0774395	0.0855147	0.314101	0.324385	0.0861423	0.322343	0.646999	1	0.203439	0.491561	1	1	0.219623	1	0.243964	1	0.33188	0.400031	1	0	0	0	0	6.66667	0	10	0	0	0	3.33333	6.66667	0	0	0
84	AT2G32210	AT2G32210	unknown protein; BEST Arabidopsis thaliana protein match is: unknown protein (TAIR:AT2G32190.1); Has 214 Blast hits to 214 proteins in 21 species: Archae - 0; Bacteria - 0; Metazoa - 1; Fungi - 10; Plants - 203; Viruses - 0; Other Eukaryotes - 0 (source: NCBI BLink).	0.680734	7.36048e-06	1.93137e-06	0.688078	2.18604e-08	1.1255e-09	1.77253e-59	7.90979e-52	1.23886e-06	2.41487e-58	1.59528e-49	0.016424	1.41256e-08	6.66185e-10	6.661e-50	4.93151e-41	0.0019541	4.85425e-45	3.02614e-37	0.508787	1	0.865466	0.844208	9.65954e-06	0.390442	0.130444	0.814492	0.143427	1	5.26635e-06	1	1.85714	1.57143	3.71429	-1.75	1.14286	9.71429	9.42857	7.14286	-1.4	374.714	158.857	-1.625	-2.6	6.18182	238.455
85	AT5G54720	AT5G54720	Ankyrin repeat family protein; CONTAINS InterPro DOMAIN/s: Ankyrin repeat-containing domain (InterPro:IPR020683), Ankyrin repeat (InterPro:IPR002110); BEST Arabidopsis thaliana protein match is: Ankyrin repeat family protein (TAIR:AT5G54710.1); Has 1807 Blast hits to 1807 proteins in 277 species: Archae - 0; Bacteria - 0; Metazoa - 736; Fungi - 347; Plants - 385; Viruses - 0; Other Eukaryotes - 3…	4.03469e-10	2.58266e-12	0.820077	0.00343181	2.19318e-05	0.026088	7.83987e-23	7.27077e-05	1.05424e-12	1.54418e-31	1.30733e-11	0.981918	1	1.23337e-09	7.35773e-14	0.329344	1	1.06381e-12	9.61826e-13	0.118297	5.7831e-09	1	6.30383e-16	0.418539	2.10704e-14	9.54e-22	0.0143913	0.00159865	0.00208812	0.0178451	1	1.35323	1.68159	-1.06349	-4.2766	-3.35	-2.1383	-1.05236	-4.90244	-8.04	-33.5	-10.05	-4.53333	-10.88	-3.59574	-56.3333
86	AT1G05575	AT1G05575	unknown protein; FUNCTIONS IN: molecular_function unknown; INVOLVED IN: anaerobic respiration; LOCATED IN: endomembrane system; EXPRESSED IN: 17 plant structures; EXPRESSED DURING: 9 growth stages; BEST Arabidopsis thaliana protein match is: unknown protein (TAIR:AT2G31945.1); Has 63 Blast hits to 63 proteins in 10 species: Archae - 0; Bacteria - 0; Metazoa - 0; Fungi - 0; Plants - 63; Viruses - …	0.143254	0.2292	0.00658325	0.197943	0.119999	0.000790568	1.12307e-22	1.5372e-18	1	5.19669e-18	5.70324e-18	0.67163	6.23489e-09	4.45251e-13	4.99883e-16	3.08676e-12	1.009e-10	3.70874e-18	0.00792608	0.49585	0.0353024	1	1	0.378049	0.000642353	0.315946	0.0533014	0.0467397	0.000756182	0.0813297	1	1.25	1.44444	-1.2	-1.56522	-1.7561	1.56944	3.22222	1.45833	1.05556	7.45833	4.375	-2.19512	-1.18421	1.08654	5.16346
87	AT4G08950	EXO	EXORDIUM (EXO); FUNCTIONS IN: molecular_function unknown; INVOLVED IN: response to brassinosteroid stimulus; LOCATED IN: cell wall, plant-type cell wall; EXPRESSED IN: 21 plant structures; EXPRESSED DURING: 13 growth stages; CONTAINS InterPro DOMAIN/s: Phosphate-induced protein 1 (InterPro:IPR006766); BEST Arabidopsis thaliana protein match is: Phosphate-responsive 1 family protein (TAIR:AT1G3514…	0.000575504	0.0567493	2.82347e-07	0.105567	0.232401	1.28697e-06	0.0832542	1	0.00132549	0.000149973	0.851206	0.446966	1	0.000458841	9.09344e-05	0.0527809	0.383428	0.00463998	0.000163977	0.34636	1.82001e-10	0.0195524	0.00344876	1.0547e-05	9.97607e-14	1.38666e-05	0.000643764	0.00853081	0.634672	0.0456405	1	-1.83562	1.74627	-1.47253	2.69403	6.07463	-1.54023	-1.03876	-2.0303	2.44776	-1.81081	-8.375	11.1507	4.49315	-2.68966	-3.16216
88	AT3G50930	OM66/BCS1	cytochrome BC1 synthesis (BCS1); FUNCTIONS IN: nucleoside-triphosphatase activity, ATPase activity, nucleotide binding, ATP binding; LOCATED IN: mitochondrion; EXPRESSED IN: 24 plant structures; EXPRESSED DURING: 13 growth stages; CONTAINS InterPro DOMAIN/s: ATPase, AAA-type, core (InterPro:IPR003959), ATPase, AAA+ type, core (InterPro:IPR003593), ATPase, AAA-type, conserved site (InterPro:IPR003…	9.92252e-05	0.0510364	1.88822e-08	1.61735e-43	2.71541e-58	1.07186e-63	1.26961e-39	3.46864e-34	5.02915e-13	0.0163427	1.04734e-19	1.62734e-35	8.93547e-60	5.567e-65	1.1886e-48	5.22187e-44	3.32365e-25	5.18786e-08	1.86286e-10	0.483868	0.0745561	0.242493	1.55023e-08	6.64762e-12	0.00171141	1.76657e-11	0.000406626	0.00172059	0.804446	3.78582e-05	1	1.21846	33.6215	18.8246	-2.46212	-1.44444	123.803	137.615	1.52923	-3.49462	23.9169	36.7662	-1.76	-4.25806	3.68225	-1.40576
89	AT4G01250	WRKY22	WRKY22; CONTAINS InterPro DOMAIN/s: DNA-binding WRKY (InterPro:IPR003657); BEST Arabidopsis thaliana protein match is: WRKY family transcription factor (TAIR:AT4G23550.1); Has 3274 Blast hits to 2836 proteins in 187 species: Archae - 0; Bacteria - 0; Metazoa - 0; Fungi - 3; Plants - 3256; Viruses - 0; Other Eukaryotes - 15 (source: NCBI BLink).	4.76404e-26	1.21831e-14	0.000176577	1	1.44428e-14	2.69451e-05	1.16391e-22	0.00847306	6.45334e-15	2.80533e-23	0.00552938	0.117933	3.48505e-16	0.000357605	7.70039e-16	0.747798	3.22999e-21	5.87846e-21	1	0.238314	2.94683e-28	0.951984	2.59838e-19	0.286346	5.7411e-23	3.8628e-14	0.00366363	0.225177	1	0.088638	1	1.37313	-1.04688	-1.55814	7.70149	8.92537	4.47761	4.67164	4.56716	5.79104	6.83582	3.70149	6.5	4.21739	4.6875	7.15625
90	AT5G28610	AT5G28610	BEST Arabidopsis thaliana protein match is: glycine-rich protein (TAIR:AT5G28630.1); Has 1536 Blast hits to 1202 proteins in 136 species: Archae - 0; Bacteria - 8; Metazoa - 888; Fungi - 120; Plants - 71; Viruses - 39; Other Eukaryotes - 410 (source: NCBI BLink).	1	0.416095	0.549135	1	0.180213	0.199981	1	0.391559	0.20454	1	0.173975	0.242182	0.370594	0.386429	0.314101	1	0.841664	0.974538	1	0.553006	0.203439	0.491561	0.41145	1	0.93887	1	0.917295	0.28845	1	0.400031	1	3.33333	0	6.66667	0	6.66667	6.66667	3.33333	3.33333	3.33333	0	3.33333	2	1	6.66667	0
91	AT2G17040	anac036	NAC domain containing protein 36 (NAC036); CONTAINS InterPro DOMAIN/s: No apical meristem (NAM) protein (InterPro:IPR003441); BEST Arabidopsis thaliana protein match is: NAC domain containing protein 35 (TAIR:AT2G02450.2); Has 2865 Blast hits to 2857 proteins in 76 species: Archae - 0; Bacteria - 2; Metazoa - 0; Fungi - 0; Plants - 2863; Viruses - 0; Other Eukaryotes - 0 (source: NCBI BLink).	0.226776	0.889707	0.592829	2.6583e-06	0.00057326	0.0690236	8.42366e-13	7.63205e-14	0.207684	3.40852e-26	6.27794e-22	0.301603	1.15133e-06	0.00078041	0.000135575	2.35675e-05	1.14846e-09	0.0167287	5.71877e-15	0.463621	1	0.463131	0.0452717	0.0418553	0.24372	0.000802022	0.0871942	1.78152e-08	0.588527	0.00241669	1	1.22102	2.43396	-1.30175	1.29111	1	1.97574	2.43127	1.13477	-1.49597	-5.22535	-2.85385	-1.22102	-1.82661	-1.23192	-12.7183
92	AT1G19380	AT1G19380	Protein of unknown function (DUF1195); CONTAINS InterPro DOMAIN/s: Protein of unknown function DUF1195 (InterPro:IPR010608); BEST Arabidopsis thaliana protein match is: Protein of unknown function (DUF1195) (TAIR:AT4G36660.1); Has 67 Blast hits to 67 proteins in 15 species: Archae - 0; Bacteria - 0; Metazoa - 0; Fungi - 0; Plants - 67; Viruses - 0; Other Eukaryotes - 0 (source: NCBI BLink).	0.0670153	0.0927624	0.000438285	0.252757	1	0.0565346	0.000741167	1.99979e-07	0.201446	0.074885	0.000702429	0.573956	0.740557	0.218462	0.0023947	1.30015e-06	0.189207	8.30078e-05	0.0210192	0.589856	9.56075e-05	0.28465	0.0187094	0.000163829	0.0051698	0.24097	0.256027	0.049577	1	1	1	1.22785	1.4557	-1.27419	1.62025	2.56962	1.06329	1.16456	-1.64583	1.87342	2.31646	1.6962	2.09278	1.52577	-1.36905	1.5913
93	AT2G35637	AT2G35637	0	0.857238	1	1	0.464384	1	0.882233	1	1	0.393312	0.335367	1	0.237902	0.168084	0.386429	1	1	1	0.128179	0.152765	0.11966	0.805015	1	0.801332	1	0.00995098	0.0108756	1	0.0447324	0.541857	1	1	4.5	2.5	0	-2	-2	1	0	1	-2	1	1	-9	-9	-2.5	-2.5
94	AT4G11000	AT4G11000	Ankyrin repeat family protein; CONTAINS InterPro DOMAIN/s: Ankyrin repeat-containing domain (InterPro:IPR020683), Ankyrin repeat (InterPro:IPR002110); BEST Arabidopsis thaliana protein match is: Ankyrin repeat family protein (TAIR:AT1G14480.2); Has 1807 Blast hits to 1807 proteins in 277 species: Archae - 0; Bacteria - 0; Metazoa - 736; Fungi - 347; Plants - 385; Viruses - 0; Other Eukaryotes - 3…	0.287423	0.00119822	0.14255	8.64888e-09	0.384273	0.0221347	4.80134e-07	0.112252	7.1507e-07	6.67037e-23	1.91734e-09	0.720005	1.61248e-06	2.19016e-09	0.000792857	1	6.16668e-05	5.87501e-05	4.74998e-13	9.42421e-08	0.124185	0.0242689	0.600872	0.0544875	2.26959e-05	4.14385e-11	0.0235354	1.83676e-06	0.00399	0.339687	1	3.10606	3.28788	1.21212	-1.46667	1.56061	1.34848	2.65152	-2.64	-1.17857	-6	-4.125	-1.99029	-3.66071	-2.4382	-19.7273
95	AT4G23220	CRK14	cysteine-rich RLK (RECEPTOR-like protein kinase) 14 (CRK14); FUNCTIONS IN: kinase activity; INVOLVED IN: protein amino acid phosphorylation; LOCATED IN: cellular_component unknown; EXPRESSED IN: 14 plant structures; EXPRESSED DURING: 9 growth stages; CONTAINS InterPro DOMAIN/s: Protein kinase, ATP binding site (InterPro:IPR017441), Serine/threonine-protein kinase domain (InterPro:IPR002290), Prot…	0.0113425	9.85881e-09	0.00616173	1.6808e-09	0.0658453	4.35157e-06	1.43449e-12	0.20258	1.32361e-05	5.59834e-30	1.10715e-17	0.799927	1.14727e-05	1.01213e-11	9.01554e-06	0.370335	7.33844e-07	0.000148519	2.74937e-15	0.0202632	0.401699	0.468262	1.43966e-07	1	7.30404e-05	1.11068e-14	7.98915e-05	5.03329e-10	0.141278	0.0241058	1	1.60989	3.02198	-1.1375	-1.80198	-1.22148	1.51099	2.1978	-3.95652	-3.43396	-6.5	-3.56863	-1.96644	-5.5283	-2	-19.6429
96	AT5G50790	SWEET10	Nodulin MtN3 family protein; FUNCTIONS IN: molecular_function unknown; INVOLVED IN: biological_process unknown; LOCATED IN: endomembrane system, integral to membrane, membrane; EXPRESSED IN: 13 plant structures; EXPRESSED DURING: 6 growth stages; CONTAINS InterPro DOMAIN/s: MtN3/saliva-related transmembrane protein, conserved region (InterPro:IPR018169), RAG1-activating protein 1 homologue (Inter…	1	1	1	1	0.384273	0.411588	0.370516	0.391559	0.415444	0.36844	1	0.468641	0.167149	0.179503	1	1	0.813044	0.426742	0.243671	1	0.419664	0.715765	1	1	0.435028	1	0.474258	0.512412	1	0.530127	1	0	0	3.33333	0	3.33333	3.33333	6.66667	0	0	3.33333	0	3.33333	0	3.33333	3.33333
97	AT4G23200	CRK12	cysteine-rich RLK (RECEPTOR-like protein kinase) 12 (CRK12); FUNCTIONS IN: protein serine/threonine kinase activity, protein kinase activity, ATP binding; INVOLVED IN: protein amino acid phosphorylation; LOCATED IN: vacuole; EXPRESSED IN: 7 plant structures; EXPRESSED DURING: 8 growth stages; CONTAINS InterPro DOMAIN/s: Protein kinase, ATP binding site (InterPro:IPR017441), Serine/threonine-prote…	0.000528931	0.0210106	0.490775	0.000178909	0.00724376	0.500733	0.000709132	0.462903	1.38613e-10	1.99449e-12	0.673348	0.245989	0.0336066	0.24139	0.0284679	1	0.669723	0.523725	1	0.0492005	0.32885	0.125282	0.00060766	0.587016	0.00019181	6.96073e-09	0.0463066	1.19396e-06	1	0.574601	1	1.89189	2.72973	-1.68182	-4.625	-1.42308	-2.64286	-2.3125	-2.3125	-4.11111	-3.7	-3.08333	-2.69231	-7.77778	-7.21429	-10.1
98	AT2G35290	AT2G35290	unknown protein; Has 39 Blast hits to 39 proteins in 10 species: Archae - 0; Bacteria - 0; Metazoa - 0; Fungi - 0; Plants - 39; Viruses - 0; Other Eukaryotes - 0 (source: NCBI BLink).	0.867573	0.651386	1	0.0538919	0.00234543	0.0147055	9.47082e-08	2.05564e-09	0.572721	6.47702e-13	4.95033e-15	0.699808	0.00392127	0.0214231	8.8221e-05	3.97046e-06	0.0432699	4.08568e-06	2.77328e-10	0.213345	0.0290504	0.333704	0.0182278	0.246647	0.898897	0.764613	1	0.315129	1	0.437478	1	-2.23529	-2.53333	-1.31034	-1.22581	-2.53333	-3.8	-3.8	-1.22581	-2.71429	4.28947	2.26316	-1.13333	-1.21429	-1.5	10.8667
99	AT3G50060	MYB77	myb domain protein 77 (MYB77); CONTAINS InterPro DOMAIN/s: SANT, DNA-binding (InterPro:IPR001005), Homeodomain-like (InterPro:IPR009057), Myb, DNA-binding (InterPro:IPR014778), HTH transcriptional regulator, Myb-type, DNA-binding (InterPro:IPR017930), Homeodomain-related (InterPro:IPR012287), Myb transcription factor (InterPro:IPR015495); BEST Arabidopsis thaliana protein match is: myb domain pro…	8.03097e-05	1.71713e-06	0.768084	0.00795342	0.104559	1.26035e-08	4.13087e-07	1	0.377093	2.31329e-14	3.01175e-11	0.448126	0.0745913	5.88706e-09	0.00330884	0.182105	0.00280945	0.0742407	4.66177e-06	0.689349	1.9882e-05	1	6.3911e-05	0.790165	3.38929e-07	1.40251e-06	1	0.000307733	1	0.168383	1	1.15094	1.83019	-1.27711	-3.21212	-3.3125	1.51887	1.50943	-4.07692	-3.02857	-4.41667	-3.11765	-3.8125	-3.48571	-1.20497	-8.08333
100	AT5G64870	FLOT3	SPFH/Band 7/PHB domain-containing membrane-associated protein family; FUNCTIONS IN: molecular_function unknown; INVOLVED IN: biological_process unknown; LOCATED IN: plasma membrane, vacuole; EXPRESSED IN: 18 plant structures; EXPRESSED DURING: 11 growth stages; CONTAINS InterPro DOMAIN/s: Band 7 protein (InterPro:IPR001107); BEST Arabidopsis thaliana protein match is: SPFH/Band 7/PHB domain-conta…	0.176326	4.57489e-05	0.0387128	0.143248	0.000101869	0.0324131	5.55685e-14	0.000183568	3.92067e-08	1.49078e-18	5.74054e-05	0.808439	0.0668992	1	1.3109e-16	1.0943e-06	0.0133187	3.43406e-18	3.07215e-11	0.664819	0.535199	0.968566	0.180061	0.0467761	1	0.76804	0.795622	0.498412	0.33188	0.36772	1	1.25806	-1.9375	-1.21569	1.58065	1.35484	2.93548	1.74194	3.16129	1.66129	6.79032	5.80645	1.07692	1.32051	5.6875	13.1562
101	AT3G55840	HSPRO1	Hs1pro-1 protein; CONTAINS InterPro DOMAIN/s: Hs1pro-1, C-terminal (InterPro:IPR009743), Hs1pro-1, N-terminal (InterPro:IPR009869); BEST Arabidopsis thaliana protein match is: ortholog of sugar beet HS1 PRO-1 2 (TAIR:AT2G40000.1); Has 60 Blast hits to 60 proteins in 17 species: Archae - 0; Bacteria - 0; Metazoa - 0; Fungi - 0; Plants - 60; Viruses - 0; Other Eukaryotes - 0 (source: NCBI BLink).	0.693731	0.341768	0.151232	0.00475775	7.87417e-32	2.78292e-33	8.84359e-28	1.76185e-24	1.90659e-38	4.09554e-35	0.155921	0.00397768	9.75421e-39	4.53786e-40	1.12439e-26	1.62617e-23	7.83202e-45	3.34243e-34	2.15698e-05	0.867984	0.280676	1	1	0.6748	0.745376	0.511184	0.213685	1	0.0695753	1	1	-1.30952	-3.05556	-3.05556	-1.25	-1.44737	18.2364	26.7636	1.47273	1.14545	14.2364	9.76364	-1.10526	1.5	55.7222	43.5
102	AT5G08150	SOB5	SUPPRESSOR OF PHYTOCHROME B 5 (SOB5); Has 1140 Blast hits to 933 proteins in 148 species: Archae - 2; Bacteria - 41; Metazoa - 320; Fungi - 156; Plants - 125; Viruses - 8; Other Eukaryotes - 488 (source: NCBI BLink).	0.00150549	0.0019234	1	0.898475	0.0603685	1.66867e-07	0.0362391	9.71434e-08	0.0177709	0.00763688	1	0.219643	3.45002e-05	2.33232e-12	0.378948	6.77072e-05	0.0127386	0.891705	0.00570958	0.732489	9.00737e-11	0.008939	1.10732e-07	0.101548	1.63756e-08	1.05229e-05	0.346468	0.098081	0.202533	0.530501	1	1.17647	1.14706	-1.61905	2.17647	4.26471	-1.78947	-5.66667	2.29412	3.41176	-1.88889	-1.78947	3.625	2.9	-2.05263	-2.16667
103	AT4G22710	CYP706A2	cytochrome P450, family 706, subfamily A, polypeptide 2 (CYP706A2); FUNCTIONS IN: electron carrier activity, monooxygenase activity, iron ion binding, oxygen binding, heme binding; INVOLVED IN: oxidation reduction, N-terminal protein myristoylation; LOCATED IN: plasma membrane; EXPRESSED IN: flower, cultured cell, leaf; CONTAINS InterPro DOMAIN/s: Cytochrome P450 (InterPro:IPR001128), Cytochrome …	3.75467e-19	2.65666e-18	1	0.187114	1.53534e-05	7.28187e-08	1.60305e-35	7.20985e-09	5.08192e-09	7.01826e-40	6.8506e-23	0.74022	6.57821e-06	1.74131e-07	1.65639e-19	0.851106	0.000205591	2.5328e-17	2.19219e-07	0.657131	5.26593e-22	0.783498	4.62886e-21	0.670182	1.17567e-24	1.06477e-23	1	0.0536098	1	5.77625e-07	1	1.05052	1.21751	-1.09363	-3.55205	-3.80764	-1.62826	-1.76215	-3.13733	-3.56917	-6.59796	-4.74474	-4	-3.74948	-1.98242	-8.03308
104	AT4G00970	CRK41	cysteine-rich RLK (RECEPTOR-like protein kinase) 41 (CRK41); FUNCTIONS IN: protein serine/threonine kinase activity, protein kinase activity, ATP binding; INVOLVED IN: protein amino acid phosphorylation; LOCATED IN: endomembrane system; EXPRESSED IN: 12 plant structures; EXPRESSED DURING: 9 growth stages; CONTAINS InterPro DOMAIN/s: Protein kinase, ATP binding site (InterPro:IPR017441), Protein k…	0.686679	6.10045e-07	8.07326e-05	2.29137e-06	0.000398869	2.43716e-05	3.68953e-07	1	0.235221	4.98242e-20	6.05739e-16	0.582908	1.31294e-08	3.22791e-10	0.215819	0.00102843	1.98984e-06	0.0327456	1.265e-10	0.946284	0.401699	1	2.00007e-06	1	0.142836	1.48168e-07	0.00062812	0.000346666	0.217449	0.00191671	1	1.0436	2.43597	1.18801	-1.17252	-1.22333	1.99183	2.75477	-2.73881	-2.65942	-2.71852	-2.08523	-1.27667	-2.77536	-1.22298	-6.62222
105	AT1G76640	CML39	Calcium-binding EF-hand family protein; CONTAINS InterPro DOMAIN/s: EF-Hand 1, calcium-binding site (InterPro:IPR018247), EF-HAND 2 (InterPro:IPR018249), EF-hand-like domain (InterPro:IPR011992), Calcium-binding EF-hand (InterPro:IPR002048), EF-hand (InterPro:IPR018248); BEST Arabidopsis thaliana protein match is: calmodulin-like 38 (TAIR:AT1G76650.3); Has 14790 Blast hits to 11980 proteins in 12…	0.415011	0.012644	0.210534	1	0.0868067	0.53709	0.00256895	0.949668	0.101619	0.00256268	0.227718	1	0.0174234	0.17154	0.000316918	0.382095	0.019701	0.000330138	0.268146	0.0975521	0.05027	0.697787	0.19841	0.488201	1	0.546964	0.731436	1	0.953867	0.710767	1	13.3333	0	0	3.33333	13.3333	10	16.6667	20	6.66667	26.6667	30	1	-2	10	26.6667
106	AT3G44350	anac061	NAC domain containing protein 61 (NAC061); CONTAINS InterPro DOMAIN/s: No apical meristem (NAM) protein (InterPro:IPR003441); BEST Arabidopsis thaliana protein match is: NAC domain containing protein 90 (TAIR:AT5G22380.1); Has 2643 Blast hits to 2638 proteins in 75 species: Archae - 0; Bacteria - 0; Metazoa - 0; Fungi - 0; Plants - 2643; Viruses - 0; Other Eukaryotes - 0 (source: NCBI BLink).	0.016615	0.827773	0.00686098	0.251767	0.144329	0.463891	0.139364	0.0383174	0.00302284	0.00217601	1	1	1	0.00820842	0.688172	1	0.990844	0.571071	0.903714	0.222805	0.0110541	1	0.0022054	0.00182885	2.06493e-05	3.07363e-06	0.917295	0.239741	0.394547	0.061545	1	1.91667	1.83333	-1.09091	-6	-6	-2.4	1.08333	1.33333	-12	-2.4	1.08333	-11.5	-23	-4.4	-4.4
107	AT4G31950	CYP82C3	cytochrome P450, family 82, subfamily C, polypeptide 3 (CYP82C3); FUNCTIONS IN: electron carrier activity, monooxygenase activity, iron ion binding, oxygen binding, heme binding; INVOLVED IN: oxidation reduction; LOCATED IN: endomembrane system; CONTAINS InterPro DOMAIN/s: Cytochrome P450 (InterPro:IPR001128), Cytochrome P450, E-class, group I (InterPro:IPR002401), Cytochrome P450, conserved site…	0.439521	0.00766418	0.129428	1	0.20947	0.908365	3.5334e-13	2.45334e-08	0.235868	3.78717e-13	2.08857e-11	0.0185826	4.17313e-09	9.01134e-08	9.72148e-06	0.0563754	9.35558e-05	0.0365929	0.147903	1	0.23403	1	1.42344e-05	0.171126	0.249843	2.5311e-05	0.00141307	0.0293047	1.36511e-05	0.00107802	1	0	0	23.3333	3.33333	6.66667	6.66667	140	26.6667	70	266.667	60	6.66667	70	6.66667	266.667
108	AT1G32920	AT1G32920	unknown protein; FUNCTIONS IN: molecular_function unknown; INVOLVED IN: response to wounding; LOCATED IN: endomembrane system; EXPRESSED IN: 23 plant structures; EXPRESSED DURING: 13 growth stages; BEST Arabidopsis thaliana protein match is: unknown protein (TAIR:AT1G32928.1); Has 42 Blast hits to 42 proteins in 8 species: Archae - 0; Bacteria - 0; Metazoa - 0; Fungi - 0; Plants - 42; Viruses - 0…	0.0182197	8.56864e-16	2.40246e-08	3.86244e-22	2.81981e-45	6.34829e-39	1.18916e-57	4.28267e-38	2.32906e-15	6.84195e-32	1.8621e-08	5.44491e-12	2.61509e-52	1.23229e-46	2.32385e-56	1.3171e-36	1.28457e-34	6.94007e-40	0.0857765	0.00163375	0.0838581	1	5.3584e-07	0.00397086	0.105336	0.292556	0.00403495	0.00125277	0.0233762	0.865343	1	1.78571	5.38839	3.25893	1.5	1.45089	17.7857	25.5357	3.9375	2.375	37.5625	25.6205	-1.23077	1.33	3.30075	6.971
109	AT2G32030	AT2G32030	Acyl-CoA N-acyltransferases (NAT) superfamily protein; FUNCTIONS IN: N-acetyltransferase activity; INVOLVED IN: metabolic process; LOCATED IN: cellular_component unknown; EXPRESSED IN: 12 plant structures; EXPRESSED DURING: 8 growth stages; CONTAINS InterPro DOMAIN/s: GCN5-related N-acetyltransferase, C-terminal (InterPro:IPR022610), GCN5-related N-acetyltransferase (InterPro:IPR000182), Acyl-CoA…	0.494929	0.105675	0.021149	6.72506e-19	9.11187e-50	5.5303e-51	1.97466e-29	8.23295e-25	1.09148e-25	0.00044877	4.02808e-16	9.54604e-14	3.36958e-52	2.28893e-53	3.95699e-40	3.74601e-36	4.36465e-34	3.19539e-19	6.59013e-07	0.92829	1	0.865466	0.271152	1	0.684014	0.675041	0.264734	0.138484	0.741266	2.50168e-05	1	1.19048	13.1905	9.2381	-1.61538	1	89.7143	102.19	2.04762	1.7619	25.0476	33.9048	-1.19048	1.48	6.80144	1.89892
110	AT1G24140	AT1G24140	Matrixin family protein; FUNCTIONS IN: metallopeptidase activity, metalloendopeptidase activity, zinc ion binding; INVOLVED IN: proteolysis, metabolic process; LOCATED IN: anchored to membrane; EXPRESSED IN: 13 plant structures; EXPRESSED DURING: 7 growth stages; CONTAINS InterPro DOMAIN/s: Peptidase M10, metallopeptidase (InterPro:IPR001818), Peptidoglycan binding-like (InterPro:IPR002477), Pept…	0.402785	4.64548e-06	1.1012e-07	1.19729e-07	3.4978e-31	1.37101e-33	2.19029e-19	2.42063e-07	6.13882e-16	1.69424e-05	9.18644e-06	0.0726089	2.83161e-36	1.52625e-38	7.11167e-29	1.95648e-16	9.27167e-31	3.05303e-23	0.0163527	0.122491	0.80743	1	1	4.74797e-05	0.00968449	0.0486188	0.900225	0.00249843	0.284487	0.000487252	1	1.64789	3.64789	1.76056	-1.44898	-1.12698	18.2676	24.0845	3.15493	1.04225	8.70423	10.1831	-1.85714	-1.58108	5.00772	2.3861
111	AT1G77640	ERF013	Integrase-type DNA-binding superfamily protein; FUNCTIONS IN: DNA binding, sequence-specific DNA binding transcription factor activity; INVOLVED IN: regulation of transcription, DNA-dependent; LOCATED IN: nucleus, chloroplast; EXPRESSED IN: 12 plant structures; EXPRESSED DURING: 8 growth stages; CONTAINS InterPro DOMAIN/s: DNA-binding, integrase-type (InterPro:IPR016177), Pathogenesis-related tra…	0.415446	0.581919	0.156495	0.444649	0.00284704	6.01719e-05	0.0138332	0.131073	4.96117e-05	0.000243989	0.793	0.362776	0.00233582	5.03758e-05	6.66257e-05	0.00110863	0.0995754	0.00429594	0.288287	0.529249	8.92969e-05	0.0392726	1.66734e-05	5.00505e-06	0.00798175	0.00247212	1	0.047944	1	0.118193	1	1.4	1.46667	-1.66667	1.4	3.33333	-4.28571	-5	-1.30435	3.63333	-3	-30	2.38095	2.59524	-6.28571	-4.4
112	AT1G72910	AT1G72910	Toll-Interleukin-Resistance (TIR) domain-containing protein; FUNCTIONS IN: transmembrane receptor activity, ATP binding; INVOLVED IN: signal transduction, defense response, apoptosis, innate immune response; LOCATED IN: intrinsic to membrane; CONTAINS InterPro DOMAIN/s: NB-ARC (InterPro:IPR002182), Toll-Interleukin receptor (InterPro:IPR000157); BEST Arabidopsis thaliana protein match is: Toll-In…	1.07203e-40	1.15644e-41	1	0.402433	1.89462e-26	1.30069e-08	1.12407e-46	0.0512828	1.56876e-29	2.80642e-49	3.0933e-14	0.166091	1.21152e-22	1.14498e-11	5.65879e-33	0.0138208	2.25346e-17	2.99905e-28	3.09751e-05	0.00623414	1.81467e-31	0.00198927	8.09506e-37	0.178395	4.96202e-40	7.51795e-45	0.093617	0.012575	0.690478	1.52726e-05	1	1.5099	1.16382	-1.28059	-24.4167	-9.21384	-6.34199	-5.34672	-23.254	-14.2233	-45.7812	-15.4211	-13.9119	-21.4757	-7.38095	-53.2812
113	AT4G12720	NUDT7	NUDT7; FUNCTIONS IN: in 6 functions; INVOLVED IN: in 8 processes; LOCATED IN: cytosol; EXPRESSED IN: 23 plant structures; EXPRESSED DURING: 14 growth stages; CONTAINS InterPro DOMAIN/s: NUDIX hydrolase domain-like (InterPro:IPR015797), NUDIX hydrolase, conserved site (InterPro:IPR020084), Nudix hydrolase 6-like (InterPro:IPR003293), NUDIX hydrolase domain (InterPro:IPR000086); BEST Arabidopsis th…	0.0487698	1	0.102142	0.100302	3.76937e-11	7.10933e-17	0.00474881	0.00504472	2.63586e-06	0.482966	0.000104117	0.187084	2.43282e-17	1.97031e-23	3.07595e-07	2.97815e-07	7.06756e-22	3.94867e-11	0.000344234	0.150615	0.997924	0.35222	0.0673551	0.182182	0.0246683	7.75537e-05	0.208286	0.00143918	0.199976	0.0431926	1	1.23888	1.28717	-1.25518	-1.39046	-1.03281	2.52732	3.16518	1.03685	-1.2776	1.53875	1.49428	-1.27953	-1.58279	1.96347	1.19546
114	AT4G13395	DVL10	ROTUNDIFOLIA like 12 (RTFL12); CONTAINS InterPro DOMAIN/s: DVL (InterPro:IPR012552); BEST Arabidopsis thaliana protein match is: ROTUNDIFOLIA like 10 (TAIR:AT3G14362.1); Has 139 Blast hits to 139 proteins in 12 species: Archae - 0; Bacteria - 0; Metazoa - 0; Fungi - 0; Plants - 139; Viruses - 0; Other Eukaryotes - 0 (source: NCBI BLink).	0.246055	0.219733	1	0.428776	0.00390806	0.199981	1.26367e-24	3.82335e-21	0.120952	1.23592e-21	3.70371e-17	1	1.19946e-10	2.36095e-07	5.3386e-20	1.25731e-16	1.3162e-09	5.28797e-19	0.000331913	0.00825903	1	0.478989	0.967134	0.212234	0.000963141	0.000377933	1	0.733893	0.00323733	0.408403	1	3.5	1.75	1.25	1.91667	1	3.5	8.75	2.08333	-1.2	23.5833	14.3333	-3.5	-4.2	2	13.4762
115	AT2G35710	AT2G35710	Nucleotide-diphospho-sugar transferases superfamily protein; FUNCTIONS IN: transferase activity, transferring hexosyl groups, transferase activity, transferring glycosyl groups; INVOLVED IN: carbohydrate biosynthetic process, biosynthetic process; LOCATED IN: endomembrane system; EXPRESSED IN: 11 plant structures; EXPRESSED DURING: 7 growth stages; CONTAINS InterPro DOMAIN/s: Glycosyl transferase…	0.278369	0.177521	1	0.0200085	0.0693867	0.808242	1.01107e-18	3.53339e-23	0.68316	1.1031e-25	3.41141e-24	0.000553083	1	0.145249	7.0621e-24	2.70216e-28	9.072e-05	4.17674e-33	2.04005e-22	1	0.05053	0.93933	0.000104463	0.0691536	0.160587	0.000846174	0.126475	0.512412	0.208207	0.0600793	1	-1.23077	-2.52632	-4.36364	-1.54839	-1.92	-1.77778	1.08333	-1.54839	-4.8	6.95833	6.77083	-1.56	-3.9	1.42105	17.5789
116	AT5G09876	AT5G09876	unknown protein; FUNCTIONS IN: molecular_function unknown; INVOLVED IN: biological_process unknown; LOCATED IN: cellular_component unknown; Has 5 Blast hits to 5 proteins in 2 species: Archae - 0; Bacteria - 0; Metazoa - 0; Fungi - 0; Plants - 5; Viruses - 0; Other Eukaryotes - 0 (source: NCBI BLink).	0.415011	0.880427	0.31822	0.128707	0.00301945	0.000216613	7.19583e-10	5.78831e-09	0.358679	6.72432e-06	0.000818049	0.0277799	0.00735943	0.000561826	0.0011218	0.00471178	1	0.536362	0.762199	0.924897	0.886773	0.491561	1	1	1	0.764613	0.917295	0.818263	1	0.0118943	1	2	6	9	0	2	12	10	2	1	40	11	1	-2	2	6.66667
117	AT2G22500	UCP5	uncoupling protein 5 (UCP5); FUNCTIONS IN: binding, dicarboxylic acid transmembrane transporter activity; INVOLVED IN: transport, mitochondrial transport; LOCATED IN: mitochondrion, mitochondrial inner membrane, membrane; EXPRESSED IN: 23 plant structures; EXPRESSED DURING: 15 growth stages; CONTAINS InterPro DOMAIN/s: Mitochondrial substrate carrier (InterPro:IPR001993), Mitochondrial brown fat …	1.42273e-05	0.00196864	0.442572	0.418583	0.709942	0.000158517	0.00138586	5.63697e-10	0.103699	0.0535546	0.000128524	0.167135	0.182927	6.78573e-09	1.57695e-06	6.71111e-14	0.00169925	2.55348e-10	0.00124722	1	0.00580367	0.461489	1.44618e-06	0.272542	0.00248598	5.02492e-07	0.0898353	0.0135476	0.245801	0.179259	1	1.00946	1.27129	-1.41518	-2.83036	-1.79096	-1.08191	1.35016	-1.95679	-2.96262	1.99054	1.85174	-1.80791	-2.99065	-1.37543	1.56576
118	AT4G16820	PLA-I{beta]2	alpha/beta-Hydrolases superfamily protein; FUNCTIONS IN: galactolipase activity, triglyceride lipase activity, phospholipase A1 activity; INVOLVED IN: lipid metabolic process; LOCATED IN: chloroplast; EXPRESSED IN: sperm cell, cultured cell; CONTAINS InterPro DOMAIN/s: Lipase, class 3 (InterPro:IPR002921); BEST Arabidopsis thaliana protein match is: alpha/beta-Hydrolases superfamily protein (TAIR…	1	0.0220226	0.051391	0.456027	1.44367e-13	2.75769e-13	4.60367e-11	1.45068e-05	7.08755e-15	1.07239e-12	0.355177	0.468641	7.5276e-19	1.42646e-18	8.70813e-15	4.12664e-09	3.62547e-20	2.31162e-16	0.238694	1	1	1	0.867822	0.167868	1	0.934043	0.909617	1	0.189884	0.132462	1	1	0	0	1	1	54	84	9	2	41	49	1	2	180	136.667
119	AT3G04640	AT3G04640	glycine-rich protein; Has 42937 Blast hits to 13549 proteins in 1124 species: Archae - 42; Bacteria - 16604; Metazoa - 12821; Fungi - 2296; Plants - 5249; Viruses - 609; Other Eukaryotes - 5316 (source: NCBI BLink).	0.0270268	0.130648	0.823195	0.98094	0.0441995	9.65175e-06	1.07375e-28	6.10066e-33	0.0163669	9.88432e-30	5.14086e-23	0.445808	8.19507e-07	3.76741e-12	7.85195e-26	2.72759e-30	2.91108e-09	8.15683e-29	5.49063e-12	0.138656	0.0131845	1	0.00163218	0.354124	4.89178e-06	2.73486e-07	0.824647	0.774075	0.0538448	0.643149	1	1.625	-1.14286	-1.4	-2.33333	-2.33333	1.83929	3.21429	-1.64706	-3.11111	13.6429	9.89286	-3.79167	-5.05556	2.10204	15.5918
120	AT1G63860	AT1G63860	Disease resistance protein (TIR-NBS-LRR class) family; FUNCTIONS IN: transmembrane receptor activity, ATP binding; INVOLVED IN: signal transduction, defense response, apoptosis, innate immune response; LOCATED IN: intrinsic to membrane; CONTAINS InterPro DOMAIN/s: NB-ARC (InterPro:IPR002182), Leucine-rich repeat (InterPro:IPR001611), Disease resistance protein (InterPro:IPR000767), Toll-Interleuk…	0.736798	1.01915e-07	1.38956e-05	0.814615	8.13946e-09	3.59571e-07	6.94738e-15	0.00889526	3.47491e-07	3.56558e-13	0.0268246	6.00312e-06	2.10593e-08	7.86761e-07	3.8393e-12	0.0550174	0.537302	0.0100651	0.111795	0.00214814	0.0490351	0.503833	1.12492e-06	1	1.41181e-08	8.04413e-16	0.0128529	0.000248138	1	0.915457	1	1.64676	-1.0961	-2.07652	-1.11631	-1.32269	-2.34925	-2.40673	-2.18611	-2.03359	-3.49778	-4.52299	-2.17815	-3.34884	-2.14328	-3.19111
121	AT2G24850	TAT3	tyrosine aminotransferase 3 (TAT3); CONTAINS InterPro DOMAIN/s: 1-aminocyclopropane-1-carboxylate synthase (InterPro:IPR001176), Aminotransferase, class I/classII (InterPro:IPR004839), Pyridoxal phosphate-dependent transferase, major domain (InterPro:IPR015424), Tyrosine transaminase (InterPro:IPR021178), Tyrosine/nicotianamine aminotransferase (InterPro:IPR005958), Pyridoxal phosphate-dependent …	0.283247	0.0456704	0.00221599	0.00464994	0.393396	0.0236559	1	0.0359083	5.38213e-05	0.00231942	0.371161	1.58257e-05	0.000851053	5.41009e-06	0.416782	0.396022	9.52646e-13	2.56793e-07	0.034623	5.55873e-12	1.29063e-18	3.31522e-13	1	0.215933	0.0526943	2.04293e-14	2.95109e-18	0.287357	0.151713	0.49368	1	11.6316	3.02632	4.96053	1.63158	22.6053	-1.4902	-8.44444	-2.81481	-1.10145	1.11842	-1.94872	1.94344	-12.8116	-4.5098	-2.70588
122	AT1G30135	JAZ8	jasmonate-zim-domain protein 8 (JAZ8); CONTAINS InterPro DOMAIN/s: Tify (InterPro:IPR010399), CCT domain-like (InterPro:IPR018467); BEST Arabidopsis thaliana protein match is: jasmonate-zim-domain protein 7 (TAIR:AT2G34600.1); Has 89 Blast hits to 89 proteins in 12 species: Archae - 0; Bacteria - 0; Metazoa - 0; Fungi - 0; Plants - 89; Viruses - 0; Other Eukaryotes - 0 (source: NCBI BLink).	0.292282	0.00648654	0.000729861	1	0.594296	0.0704673	3.96169e-40	3.45558e-35	0.632815	5.34392e-40	3.70484e-39	0.302896	0.0944731	0.00531804	5.50203e-32	1.45102e-26	0.92739	1.39023e-29	5.76011e-28	0.421453	0.211251	0.0835529	0.612997	0.129585	1	0.784726	0.756356	0.354509	0.741266	0.00222525	1	3.33333	1	3.66667	0	4	2.33333	4.66667	8.66667	2.33333	348.667	176	1.2	-1.42857	2.33333	348.667
123	AT1G17380	JAZ5	jasmonate-zim-domain protein 5 (JAZ5); CONTAINS InterPro DOMAIN/s: Tify (InterPro:IPR010399), CCT domain-like (InterPro:IPR018467); BEST Arabidopsis thaliana protein match is: jasmonate-zim-domain protein 6 (TAIR:AT1G72450.1); Has 301 Blast hits to 296 proteins in 28 species: Archae - 0; Bacteria - 0; Metazoa - 0; Fungi - 0; Plants - 301; Viruses - 0; Other Eukaryotes - 0 (source: NCBI BLink).	0.496298	4.33221e-05	2.86941e-06	0.912104	0.00608685	0.000222804	6.04214e-28	8.62915e-17	0.00136074	3.16521e-29	1.17142e-20	0.120514	6.26123e-08	5.17407e-10	3.47789e-23	3.12486e-12	0.000428947	4.10555e-18	1.13836e-08	0.0148614	0.00170202	0.000640279	1	0.000407654	1	0.0038387	0.00329796	0.0517583	0.0764066	0.190872	1	2.15517	-1.16	1.74138	-1.38095	2.51724	2.2931	3.93103	3.12069	1.05172	18.1897	11.3276	1.168	-2.04918	2.66	21.1
124	AT4G38560	AT4G38560	Arabidopsis phospholipase-like protein (PEARLI 4) family; CONTAINS InterPro DOMAIN/s: Phospholipase-like, arabidopsis (InterPro:IPR007942); BEST Arabidopsis thaliana protein match is: Arabidopsis phospholipase-like protein (PEARLI 4) family (TAIR:AT2G20960.1); Has 264 Blast hits to 246 proteins in 47 species: Archae - 11; Bacteria - 15; Metazoa - 37; Fungi - 3; Plants - 167; Viruses - 2; Other Eu…	1	0.661812	0.73951	1.61186e-10	2.36648e-22	2.85015e-22	0.3928	0.115213	5.60543e-05	4.4444e-14	2.51463e-25	0.0146928	9.15003e-25	1.00011e-24	0.207744	0.639196	3.28093e-17	0.337845	4.75708e-18	1	0.0817405	0.255562	0.41145	0.230884	0.225017	0.207292	0.00629296	0.000251988	0.830142	0.0353589	1	1.1	5.93333	2.4	-1.03448	2	12.7333	13.6667	1.36667	-1.5	-1.42857	1.3	1.81818	-1.65	2.14607	-8.47619
125	AT2G17660	AT2G17660	RPM1-interacting protein 4 (RIN4) family protein; CONTAINS InterPro DOMAIN/s: RPM1-interacting protein 4, defence response (InterPro:IPR008700); BEST Arabidopsis thaliana protein match is: RPM1-interacting protein 4 (RIN4) family protein (TAIR:AT4G35655.1); Has 277 Blast hits to 276 proteins in 36 species: Archae - 0; Bacteria - 0; Metazoa - 0; Fungi - 0; Plants - 275; Viruses - 0; Other Eukaryot…	0.688499	0.616363	1	0.0148935	0.235198	0.0570886	0.0152904	0.124416	9.81743e-05	1	0.000181226	0.0211476	0.823288	1	1	0.475825	0.0531786	0.0115877	0.69991	0.0975899	0.77337	0.607866	1	0.786734	0.00648192	0.0368067	0.865811	1	0.368573	0.027334	1	3	3.83333	3.66667	1.5	-1.5	-3	1.33333	1.66667	1	3.66667	-1.5	-4.5	-3	-11.5	-1.04545
126	AT3G50800	AT3G50800	unknown protein; FUNCTIONS IN: molecular_function unknown; INVOLVED IN: N-terminal protein myristoylation; LOCATED IN: cellular_component unknown; BEST Arabidopsis thaliana protein match is: unknown protein (TAIR:AT5G66580.1); Has 249 Blast hits to 249 proteins in 14 species: Archae - 0; Bacteria - 0; Metazoa - 0; Fungi - 0; Plants - 249; Viruses - 0; Other Eukaryotes - 0 (source: NCBI BLink).	0.418495	1	0.789046	0.21619	0.112868	0.724824	0.949481	1	1	0.261506	0.214561	0.0582741	0.0101233	0.167905	0.207744	0.130506	0.916033	0.00165592	0.000620828	0.383177	1	0.715765	0.996206	1	0.207013	0.418085	1	0.859876	0.804446	0.178918	1	3	3.5	5	2.5	1	4	6	1.5	1.5	1.5	0	-3	-2	1.14286	-2.33333
127	AT3G47090	AT3G47090	Leucine-rich repeat protein kinase family protein; FUNCTIONS IN: protein serine/threonine kinase activity, kinase activity, ATP binding; INVOLVED IN: transmembrane receptor protein tyrosine kinase signaling pathway, protein amino acid phosphorylation; LOCATED IN: chloroplast; CONTAINS InterPro DOMAIN/s: Protein kinase, ATP binding site (InterPro:IPR017441), Protein kinase, catalytic domain (Inter…	5.57812e-19	3.08584e-27	0.0235471	0.000297961	0.957969	3.37018e-18	1.80446e-17	0.000474077	3.28897e-05	1.11453e-28	2.78349e-16	0.280332	0.712786	4.96856e-21	4.34981e-06	2.3022e-13	0.0558228	0.00174606	4.14488e-07	0.777873	9.38416e-11	0.0238878	2.82564e-21	0.143904	9.98878e-13	2.15655e-23	0.000477169	2.12173e-06	0.779256	8.25434e-05	1	1.05774	1.66744	-1.19945	-4.70652	-2.57738	1.01617	1.097	-7.73214	-4.97701	-3.73276	-2.26702	-2.72619	-5.26437	-1.64091	-6.22414
128	AT5G67080	MAPKKK19	mitogen-activated protein kinase kinase kinase 19 (MAPKKK19); FUNCTIONS IN: protein serine/threonine kinase activity, protein kinase activity, kinase activity, ATP binding; INVOLVED IN: protein amino acid phosphorylation; LOCATED IN: cellular_component unknown; EXPRESSED IN: 10 plant structures; EXPRESSED DURING: L mature pollen stage, LP.06 six leaves visible, M germinated pollen stage, LP.04 fo…	0.00163763	6.09777e-25	4.02368e-16	1	2.8203e-20	2.58424e-12	2.18042e-51	1.43689e-23	5.9686e-20	2.87021e-51	7.98623e-29	0.894701	5.51728e-27	3.67387e-19	1.13915e-49	1.83573e-21	9.75619e-26	6.02911e-49	4.18212e-19	0.0887432	6.57422e-16	7.02859e-07	2.68287e-15	0.00160137	2.30633e-10	9.64396e-10	1	0.93214	0.094981	0.75011	1	4.2	1	1.6	6.8	37.2	51.4	80.6	72.2	34	501.8	337.2	8.85714	8.09524	51.4	501.8
129	AT4G02170	AT4G02170	unknown protein; BEST Arabidopsis thaliana protein match is: unknown protein (TAIR:AT5G38700.1); Has 53 Blast hits to 53 proteins in 10 species: Archae - 0; Bacteria - 0; Metazoa - 0; Fungi - 0; Plants - 53; Viruses - 0; Other Eukaryotes - 0 (source: NCBI BLink).	1	1	1	1	1	1	0.174302	0.186351	1	0.173581	0.175234	0.468641	1	1	0.314101	0.324385	0.40049	1	0.361336	0.553006	0.203439	0.491561	1	1	0.93887	0.393416	0.243964	0.512412	1	1	1	3.33333	0	3.33333	0	6.66667	0	0	0	0	6.66667	3.33333	2	0	0	6.66667
130	AT2G36790	UGT73C6	UDP-glucosyl transferase 73C6 (UGT73C6); CONTAINS InterPro DOMAIN/s: UDP-glucuronosyl/UDP-glucosyltransferase (InterPro:IPR002213); BEST Arabidopsis thaliana protein match is: don-glucosyltransferase 1 (TAIR:AT2G36800.1); Has 7696 Blast hits to 7598 proteins in 402 species: Archae - 0; Bacteria - 194; Metazoa - 2225; Fungi - 26; Plants - 5115; Viruses - 73; Other Eukaryotes - 63 (source: NCBI BLi…	1	1	1	1	1	1	1	1	1	1	1	1	1	1	1	1	1	1	1	1	1	1	1	1	1	1	1	1	1	1	1	0	0	0	0	0	0	0	0	0	0	0	0	0	0	0
131	AT5G52050	AT5G52050	MATE efflux family protein; FUNCTIONS IN: antiporter activity, drug transmembrane transporter activity; INVOLVED IN: drug transmembrane transport, transmembrane transport; LOCATED IN: membrane; EXPRESSED IN: 7 plant structures; EXPRESSED DURING: 7 growth stages; CONTAINS InterPro DOMAIN/s: Multi antimicrobial extrusion protein MatE (InterPro:IPR002528); BEST Arabidopsis thaliana protein match is:…	0.0787634	0.91613	0.0498998	0.556633	0.170684	0.000619885	1.64795e-06	1.27944e-05	0.0203962	1.58295e-08	0.00103661	0.359276	0.00611819	3.4251e-06	1.14369e-18	9.8413e-18	6.30742e-05	6.79564e-22	4.66507e-11	0.0781874	1	0.419616	1	1	0.00969621	0.0469407	0.909617	1	0.67614	1.83418e-06	1	2.03226	-1.47619	-1.72222	-2.58333	-1.06897	1.77419	2.3871	1.25806	1.12903	4.12903	7.90323	-2.17241	-1.8	2.61905	6.09524
132	AT5G64750	ABR1	ABA REPRESSOR1 (ABR1); CONTAINS InterPro DOMAIN/s: DNA-binding, integrase-type (InterPro:IPR016177), Pathogenesis-related transcriptional factor/ERF, DNA-binding (InterPro:IPR001471); BEST Arabidopsis thaliana protein match is: Integrase-type DNA-binding superfamily protein (TAIR:AT5G61890.1); Has 1807 Blast hits to 1807 proteins in 277 species: Archae - 0; Bacteria - 0; Metazoa - 736; Fungi - 34…	1	0.120948	0.222502	1	1.65862e-08	2.83912e-08	1.89676e-36	7.72141e-33	3.131e-08	3.14166e-36	5.29159e-22	0.784124	5.126e-19	1.08433e-18	3.18924e-36	8.64168e-33	2.74432e-17	6.90465e-35	3.68187e-10	0.409607	0.00721851	0.0545855	1	0.310085	0.24447	0.324932	0.0157015	0.837717	0.000653452	1	1	2.14286	1	1.57143	1	4.42857	11	25.4286	2.85714	1.14286	74.7143	58.2857	2.06667	-1.875	11	74.7143
133	AT1G67856	AT1G67856	RING/U-box superfamily protein; FUNCTIONS IN: zinc ion binding; INVOLVED IN: biological_process unknown; LOCATED IN: cellular_component unknown; CONTAINS InterPro DOMAIN/s: Zinc finger, RING-type (InterPro:IPR001841), Zinc finger, C3HC4 RING-type (InterPro:IPR018957); BEST Arabidopsis thaliana protein match is: RING/U-box superfamily protein (TAIR:AT1G24580.1); Has 30201 Blast hits to 17322 prote…	0.171164	1.74653e-05	0.0222369	0.79142	1.07318e-07	0.000225817	1.75033e-09	0.11012	6.56473e-09	5.25715e-11	0.602736	0.468641	9.30892e-07	0.00109154	5.99119e-09	0.110345	5.65974e-09	2.22742e-11	0.361777	0.236233	1	0.463131	0.139632	0.0358474	0.103394	0.000976721	0.200092	1	1	1	1	-2.36364	-1.3	-1.52941	1.69231	1.07692	4.38462	3.80769	3.61538	1.80769	5.11538	3.80769	2.54545	4.27273	5.7	6.65
134	AT4G25810	XTR6	xyloglucan endotransglycosylase 6 (XTR6); FUNCTIONS IN: hydrolase activity, acting on glycosyl bonds, xyloglucan:xyloglucosyl transferase activity, hydrolase activity, hydrolyzing O-glycosyl compounds; INVOLVED IN: carbohydrate metabolic process, cellular glucan metabolic process; LOCATED IN: cell wall; EXPRESSED IN: 14 plant structures; EXPRESSED DURING: 8 growth stages; CONTAINS InterPro DOMAIN…	0.145072	1	0.226043	0.278737	0.0357649	0.883123	7.53699e-07	7.57809e-07	0.000407845	4.46813e-10	0.00614291	9.38015e-05	6.18153e-30	4.21545e-25	4.56959e-10	3.80376e-10	3.34185e-18	0.0223883	3.53049e-10	1	0.0604327	1	8.16859e-08	1.17623e-06	0.029305	3.35238e-08	0.00138734	8.1124e-07	7.31201e-22	0.192841	1	-1.2	-1.76471	3.1	1.66667	1.96667	2.03333	14.4	1.06667	4.13333	3.83333	3.93333	2.36	4.96	3.58824	6.76471
135	AT3G04210	AT3G04210	Disease resistance protein (TIR-NBS class); FUNCTIONS IN: transmembrane receptor activity, ATP binding; INVOLVED IN: signal transduction, apoptosis, defense response, innate immune response; LOCATED IN: intrinsic to membrane, endomembrane system; EXPRESSED IN: 18 plant structures; EXPRESSED DURING: 11 growth stages; CONTAINS InterPro DOMAIN/s: NB-ARC (InterPro:IPR002182), Disease resistance prote…	1.80979e-45	3.28836e-44	0.80622	0.136114	2.50606e-35	1.49631e-05	1.94513e-57	4.5174e-09	1.23838e-39	1.16629e-60	6.23208e-19	0.0213619	2.23286e-29	1.8863e-10	1.18701e-45	0.351947	1.14771e-21	2.43261e-39	1.07968e-10	0.188971	1.52252e-33	3.9481e-05	7.53968e-39	0.116794	2.13561e-38	2.28146e-43	0.107303	8.74721e-05	0.234551	1.30606e-05	1	1.20352	1.2435	-1.40532	-16.6521	-7.723	-8.02906	-6.18311	-14.1678	-9.89902	-38.4684	-22.428	-9.29479	-11.9137	-9.98415	-47.8354
136	AT5G09470	DIC3	dicarboxylate carrier 3 (DIC3); FUNCTIONS IN: oxidative phosphorylation uncoupler activity, binding, dicarboxylic acid transmembrane transporter activity; INVOLVED IN: transport, mitochondrial transport; LOCATED IN: mitochondrial inner membrane, membrane; EXPRESSED IN: cotyledon, leaf, stamen; EXPRESSED DURING: LP.04 four leaves visible, 4 anthesis, LP.10 ten leaves visible, LP.08 eight leaves vi…	0.0618465	0.0463077	1	0.00846612	0.00635352	2.29627e-06	0.929921	0.100865	1	0.000984079	0.00170623	0.10023	0.00353958	1.00789e-06	0.508999	0.324385	0.446692	0.00781248	0.000408434	0.158388	0.00438635	0.715765	0.00432111	0.587016	0.381769	0.393416	1	0.60823	1	0.886846	1	-7	3.57143	2.57143	-7	0	3.57143	3.71429	-7	0	-1.16667	-2.33333	0	0	1	-4.16667
137	AT1G72920	AT1G72920	Toll-Interleukin-Resistance (TIR) domain family protein; FUNCTIONS IN: transmembrane receptor activity; INVOLVED IN: response to wounding, defense response; LOCATED IN: intrinsic to membrane; EXPRESSED IN: 19 plant structures; EXPRESSED DURING: 10 growth stages; CONTAINS InterPro DOMAIN/s: Toll-Interleukin receptor (InterPro:IPR000157); BEST Arabidopsis thaliana protein match is: Toll-Interleukin…	5.44374e-11	1.50862e-12	1	0.456027	0.116377	1.56984e-15	2.93399e-08	0.0643821	0.769202	6.21159e-11	2.03794e-12	1	0.713264	1.00205e-12	0.0496518	5.86016e-07	0.722837	0.0559043	0.0130203	0.0280388	7.31488e-11	1	9.29947e-09	0.29787	5.115e-18	1.09308e-15	0.563061	0.512412	0.741266	0.0030774	1	1.68627	1.26144	1	-10.9286	-9	1.50327	1.14379	-13.9091	-5.66667	-4.78125	-2.18571	-15.1765	-9.55556	1.19171	-6.03125
138	AT5G17350	AT5G17350	unknown protein; FUNCTIONS IN: molecular_function unknown; INVOLVED IN: N-terminal protein myristoylation; LOCATED IN: cellular_component unknown; EXPRESSED IN: 15 plant structures; EXPRESSED DURING: 8 growth stages; BEST Arabidopsis thaliana protein match is: unknown protein (TAIR:AT3G03280.1); Has 1807 Blast hits to 1807 proteins in 277 species: Archae - 0; Bacteria - 0; Metazoa - 736; Fungi - …	1	0.356668	0.690109	0.191616	0.266381	0.464529	5.30346e-10	7.38529e-13	0.973609	7.40761e-14	3.24312e-13	0.468641	0.0540374	0.0262839	2.45418e-09	4.04471e-12	0.00245202	9.0792e-12	6.63826e-05	7.46284e-05	0.728184	1	0.0441379	0.62915	2.73856e-07	1.71175e-10	0.242976	0.914231	0.0157304	1	1	3.92857	-2.33333	-1.64706	-1.16667	-1.27273	-1.75	2.03571	-1.64706	-3.11111	6.46429	4.75	-5	-12.2222	1.33333	15.0833
139	AT3G04200	AT3G04200	RmlC-like cupins superfamily protein; FUNCTIONS IN: manganese ion binding, nutrient reservoir activity; INVOLVED IN: biological_process unknown; LOCATED IN: endomembrane system, apoplast; EXPRESSED IN: stem, male gametophyte, root, leaf; EXPRESSED DURING: L mature pollen stage, LP.06 six leaves visible, LP.04 four leaves visible; CONTAINS InterPro DOMAIN/s: Cupin, RmlC-type (InterPro:IPR011051), …	0.0474855	0.0384558	1	0.348977	0.251759	0.411588	0.236251	0.391559	0.0136113	0.00975351	1	1	0.983727	0.0855147	0.0559532	1	1	0.0614301	0.131285	0.389861	0.593968	0.491561	0.282181	0.587016	0.0391992	0.0108756	0.917295	0.392684	0.779256	0.530127	1	2.25	2.25	1	0	-2	-4	-1.33333	0	-4	-4	0	-4.5	-9	-9	-9
140	AT1G50040	AT1G50040	Protein of unknown function (DUF1005); FUNCTIONS IN: molecular_function unknown; INVOLVED IN: biological_process unknown; LOCATED IN: chloroplast; EXPRESSED IN: leaf apex, leaf whorl, root, petiole, leaf; EXPRESSED DURING: LP.06 six leaves visible, LP.04 four leaves visible, LP.10 ten leaves visible, LP.08 eight leaves visible, LP.12 twelve leaves visible; CONTAINS InterPro DOMAIN/s: Protein of u…	7.26034e-07	0.00127138	0.190917	0.0946397	1.59732e-11	0.0947387	0.875766	0.000216425	1.15058e-06	0.0174075	1.04202e-12	1	3.65605e-06	0.909882	0.00229883	1	5.98085e-06	0.00286937	0.314575	0.354585	6.06272e-23	7.10635e-08	2.41465e-22	1.01777e-11	1.95949e-26	7.73796e-26	1	0.138411	0.184916	0.00116057	1	-1.57143	1.57955	1.02273	2.93182	8.80682	4.34091	2.71591	2.21591	8.64773	-1.03529	1.40909	13.8393	13.5893	2.7482	-1.63529
141	AT1G61260	AT1G61260	Protein of unknown function (DUF761); FUNCTIONS IN: molecular_function unknown; INVOLVED IN: biological_process unknown; LOCATED IN: endomembrane system; EXPRESSED IN: 12 plant structures; EXPRESSED DURING: 7 growth stages; CONTAINS InterPro DOMAIN/s: Protein of unknown function DUF761, plant (InterPro:IPR008480); BEST Arabidopsis thaliana protein match is: Protein of unknown function (DUF761) (T…	5.03119e-07	2.27519e-08	1	1	0.822186	2.50539e-08	1.0346e-10	0.486946	1	3.60199e-11	6.02171e-12	0.503849	1	3.44053e-07	0.00203732	0.0349198	0.424418	0.0405014	0.00289398	1	1.78396e-09	0.753431	1.07087e-09	0.932017	9.44922e-09	6.49588e-09	1	0.461107	1	0.00426279	1	-1.12745	1.02609	-1.23656	-4.42308	-6.38889	1.15652	-1.00877	-5	-6.76471	-7.66667	-2.94872	-5.66667	-6	1.12712	-7.86667
142	AT3G57450	AT3G57450	unknown protein; Has 65 Blast hits to 65 proteins in 11 species: Archae - 0; Bacteria - 0; Metazoa - 0; Fungi - 0; Plants - 65; Viruses - 0; Other Eukaryotes - 0 (source: NCBI BLink).	0.274423	1	0.383231	0.328223	7.40681e-09	5.27619e-12	3.04451e-05	3.91566e-05	9.56555e-06	0.00532377	0.119572	0.38868	3.38958e-13	1.31884e-16	4.72479e-05	5.49118e-05	6.98076e-10	0.0049676	0.00203384	0.307487	1	0.38846	0.287723	0.478092	0.32659	0.00534673	0.192324	1	0.429851	1	1	1.34906	1.33962	1.35849	-1.43243	1.11321	3.30189	4.20755	1.04717	-1.30864	2.48113	1.83962	-1.21186	-1.76543	2.46479	1.85211
143	AT3G09520	ATEXO70H4	exocyst subunit exo70 family protein H4 (EXO70H4); INVOLVED IN: exocytosis, vesicle docking involved in exocytosis; LOCATED IN: exocyst; EXPRESSED IN: stem, sperm cell, stamen, pollen tube; EXPRESSED DURING: 4 anthesis; CONTAINS InterPro DOMAIN/s: Exo70 exocyst complex subunit (InterPro:IPR004140); BEST Arabidopsis thaliana protein match is: exocyst subunit exo70 family protein H3 (TAIR:AT3G09530…	0.00128933	0.0626761	0.342143	0.0054162	7.68787e-05	1.46088e-11	7.34147e-09	9.96258e-14	0.519731	0.00521319	0.0732173	0.0019784	1.28155e-13	2.87126e-21	2.23614e-13	1.7946e-18	1.01547e-05	7.91731e-06	1	1	0.272152	0.214842	0.862715	0.354124	0.568158	1	0.638766	1	0.00238713	0.0680856	1	-1.3125	2.66667	2.95238	-10.5	-1.75	3.57143	7.42857	-2.625	-1.16667	5.47619	5.80952	-1.33333	1.125	1.33929	2.05357
144	AT5G66210	CPK28	calcium-dependent protein kinase 28 (CPK28); FUNCTIONS IN: protein serine/threonine kinase activity, calmodulin-dependent protein kinase activity, protein kinase activity, calcium ion binding, ATP binding; INVOLVED IN: protein amino acid phosphorylation; LOCATED IN: plasma membrane; EXPRESSED IN: 23 plant structures; EXPRESSED DURING: 13 growth stages; CONTAINS InterPro DOMAIN/s: Protein kinase, …	0.666985	0.310597	0.127556	0.0171696	9.26662e-14	1.32847e-11	1.64313e-07	2.00679e-10	6.24558e-07	0.0113734	0.0158092	1	1.20697e-18	2.2505e-16	7.12916e-12	3.47488e-15	6.20046e-18	2.15989e-11	0.0346211	0.111869	0.844947	0.649153	0.590167	1	0.00961719	0.0040582	1	0.040581	0.434313	0.125713	1	1.29241	1.43586	1.04414	1.09241	-1.05072	2.95448	3.51586	-1.12928	-1.09023	2.16966	2.01103	-1.35797	-1.40902	2.05764	1.51105
145	AT1G69840	HIR2	SPFH/Band 7/PHB domain-containing membrane-associated protein family; INVOLVED IN: biological_process unknown; LOCATED IN: plasma membrane, chloroplast, vacuole; EXPRESSED IN: 26 plant structures; EXPRESSED DURING: 15 growth stages; CONTAINS InterPro DOMAIN/s: Band 7 protein (InterPro:IPR001107); BEST Arabidopsis thaliana protein match is: SPFH/Band 7/PHB domain-containing membrane-associated pro…	2.55941e-06	3.58788e-16	0.000520951	0.693936	3.59672e-20	2.64373e-07	7.66242e-10	0.0203066	1.10071e-17	5.12083e-08	0.00016226	1	1.29424e-23	3.73711e-10	3.00863e-25	0.00221473	1.37271e-23	2.05586e-25	0.749645	0.239103	8.61037e-06	1	1.01751e-16	1	0.00816068	7.89187e-12	5.2368e-05	0.657667	0.741266	1.47195e-07	1	1.19039	1.09434	-1.00431	1.8422	1.85249	3.83619	4.27787	3.2693	3.253	2.38937	2.78816	1.5562	2.73271	3.50549	2.18339
146	AT1G53080	AT1G53080	Legume lectin family protein; FUNCTIONS IN: carbohydrate binding, binding; INVOLVED IN: biological_process unknown; LOCATED IN: plant-type cell wall; EXPRESSED IN: stem; CONTAINS InterPro DOMAIN/s: Legume lectin, beta chain (InterPro:IPR001220), Concanavalin A-like lectin/glucanase, subgroup (InterPro:IPR013320), Concanavalin A-like lectin/glucanase (InterPro:IPR008985), Lectin (InterPro:IPR01636…	0.0972233	0.0820806	1	0.997476	0.428323	0.411588	0.0679665	1	0.786951	0.148593	0.375241	0.120514	0.0789136	1	0.107442	1	1	1	1	1	0.465358	0.715765	0.0839476	1	0.430638	0.0775465	0.474258	0.281024	0.741266	1	1	1	-1.5	0	0	-3	-3	0	0	0	0	0	-3	0	-2	0
147	AT4G14450	AT4G14450	unknown protein; LOCATED IN: chloroplast; BEST Arabidopsis thaliana protein match is: unknown protein (TAIR:AT3G23170.1); Has 74 Blast hits to 74 proteins in 6 species: Archae - 0; Bacteria - 0; Metazoa - 0; Fungi - 0; Plants - 74; Viruses - 0; Other Eukaryotes - 0 (source: NCBI BLink).	0.857238	1	0.681825	0.988211	2.45278e-12	2.39041e-13	0.00486214	0.0146212	5.60293e-11	0.0167115	1.32594e-05	0.493084	1.08474e-13	9.88187e-15	0.00284991	0.00808244	5.39569e-11	0.0537852	1.97786e-05	0.346194	0.805015	1	0.685199	1	0.435028	0.0583807	0.37278	0.862888	1	1	1	0	1.5	2.5	-2	-2	26	28.5	1.5	2	7	6	3.33333	13.3333	17.3333	4.66667
148	AT5G24110	WRKY30	WRKY DNA-binding protein 30 (WRKY30); FUNCTIONS IN: sequence-specific DNA binding transcription factor activity; INVOLVED IN: regulation of transcription, DNA-dependent, regulation of transcription; EXPRESSED IN: stem, stamen; EXPRESSED DURING: 4 anthesis; CONTAINS InterPro DOMAIN/s: DNA-binding WRKY (InterPro:IPR003657); BEST Arabidopsis thaliana protein match is: WRKY family transcription facto…	9.97395e-06	1.51371e-13	0.00168468	3.14608e-23	9.30346e-14	0.000459373	0.0137843	1.09876e-08	5.52127e-05	1.63626e-19	8.69737e-09	2.96675e-08	6.11847e-34	2.78112e-23	0.0039639	1.9195e-06	2.29389e-19	0.00457309	2.66591e-24	0.286885	0.0113517	0.220235	0.00683721	1.46363e-06	0.434868	0.35895	1	3.68211e-08	9.7123e-12	0.862098	1	6	173	47	29	13	83	306	82	14	12	12	2.16667	2.33333	-2.08434	-14.4167
149	AT3G45970	ATEXLA1	expansin-like A1 (EXLA1); INVOLVED IN: unidimensional cell growth, plant-type cell wall loosening; LOCATED IN: cell wall, plant-type cell wall; EXPRESSED IN: 20 plant structures; EXPRESSED DURING: 10 growth stages; CONTAINS InterPro DOMAIN/s: Barwin-related endoglucanase (InterPro:IPR009009), Pollen allergen, N-terminal (InterPro:IPR014734), Rare lipoprotein A (InterPro:IPR005132), Expansin/Lol p…	1	0.239243	0.261681	7.16666e-06	3.61587e-20	1.37179e-20	0.00013628	0.0247165	1.93929e-07	0.448014	8.17316e-10	5.54133e-05	6.83941e-33	2.69299e-33	2.09893e-20	1.71316e-16	8.52576e-21	1.93148e-09	0.000175127	0.891164	0.24746	0.715765	0.195915	0.0197682	0.063637	0.0490532	1	1	8.2926e-05	8.37686e-10	1	-1.15215	-2.06047	-1.90538	1.01354	1.25056	-4.94972	-16.4074	-1.17351	1.27991	-1.68121	-7.70435	1.44083	1.47464	-2.40223	1.22558
150	AT1G72900	AT1G72900	Toll-Interleukin-Resistance (TIR) domain-containing protein; FUNCTIONS IN: transmembrane receptor activity, ATP binding; INVOLVED IN: signal transduction, defense response, apoptosis, innate immune response; LOCATED IN: intrinsic to membrane; EXPRESSED IN: 20 plant structures; EXPRESSED DURING: 10 growth stages; CONTAINS InterPro DOMAIN/s: NB-ARC (InterPro:IPR002182), Toll-Interleukin receptor (I…	0.00631168	0.40016	0.000358787	0.254624	4.18176e-20	8.29542e-28	1.40304e-09	6.88709e-07	1.19572e-15	3.30147e-06	8.34585e-05	0.304901	8.28713e-23	1.84909e-30	3.16693e-22	5.25481e-19	1.44169e-18	3.26506e-18	1	0.377467	0.0241918	1	0.486818	0.152094	0.000167808	0.0264454	0.278903	1	0.798121	5.99377e-06	1	1.20466	1.27979	1.29275	-1.7788	-1.52569	5.24352	5.77202	1.25389	-1.16265	2.94041	3.80829	-1.83794	-1.4006	4.09717	2.29757
151	AT1G12610	DDF1	DWARF AND DELAYED FLOWERING 1 (DDF1); CONTAINS InterPro DOMAIN/s: DNA-binding, integrase-type (InterPro:IPR016177), Pathogenesis-related transcriptional factor/ERF, DNA-binding (InterPro:IPR001471); BEST Arabidopsis thaliana protein match is: Integrase-type DNA-binding superfamily protein (TAIR:AT1G63030.2); Has 5207 Blast hits to 5205 proteins in 224 species: Archae - 0; Bacteria - 0; Metazoa - …	0.142057	0.412546	0.855088	0.709818	0.00326291	0.272357	0.038903	0.391559	0.0337802	0.20053	0.470526	0.265888	0.293822	0.862512	0.226572	0.97016	1	1	1	0.0627397	0.106917	1	0.000312072	0.0293977	4.02539e-05	2.10111e-08	0.0681439	0.767261	0.385803	0.763079	1	2.91667	-1.5	-2.4	-3	-3	-12	-2	-1.71429	0	-4	-3	-8.75	0	-8	-2.66667
152	AT5G37770	TCH2	TOUCH 2 (TCH2); FUNCTIONS IN: calcium ion binding; INVOLVED IN: in 13 processes; LOCATED IN: plasma membrane, actin cytoskeleton; EXPRESSED IN: 34 plant structures; EXPRESSED DURING: 14 growth stages; CONTAINS InterPro DOMAIN/s: EF-Hand 1, calcium-binding site (InterPro:IPR018247), EF-HAND 2 (InterPro:IPR018249), EF-hand-like domain (InterPro:IPR011992), Calcium-binding EF-hand (InterPro:IPR00204…	0.222191	0.00274352	0.274457	0.233786	1	0.176401	2.14858e-12	3.53116e-20	0.162598	2.40909e-16	4.4062e-12	0.228891	0.610783	0.0372835	1.42868e-16	2.34449e-24	0.0297232	1.62253e-20	3.70014e-14	0.283545	0.0156958	0.715765	0.000332769	0.976044	3.86366e-05	2.3642e-07	0.474258	1	1	0.161188	1	1.40988	-1.42739	-1.43333	-1.46383	-1.82979	1.07558	1.17733	-2.05988	-2.43972	4.875	3.89535	-2.57979	-3.43972	1.53527	6.95851
153	AT1G32960	ATSBT3.3	SBT3.3; FUNCTIONS IN: identical protein binding, serine-type endopeptidase activity; INVOLVED IN: proteolysis, negative regulation of catalytic activity; LOCATED IN: apoplast, plant-type cell wall; EXPRESSED IN: 7 plant structures; EXPRESSED DURING: 4 anthesis; CONTAINS InterPro DOMAIN/s: Protease-associated PA (InterPro:IPR003137), Proteinase inhibitor, propeptide (InterPro:IPR009020), Peptidase…	0.101439	0.332253	0.00859192	0.000527077	1.70216e-17	1.40691e-21	8.11618e-17	9.75296e-14	6.54232e-08	1.56914e-07	1	7.17186e-06	2.56373e-31	6.75771e-35	2.56468e-29	1.75752e-26	2.36847e-18	1.38826e-16	0.858126	0.0460017	0.000805794	1.01928e-05	0.356705	1	0.604825	0.237155	0.0490544	0.535414	2.25903e-05	7.71723e-06	1	2.38889	3.44444	4.55556	-3	3.38889	11.7222	24.3889	1.72222	1.66667	11.1667	19.1667	1.4186	-1.43333	3.40323	3.24194
154	AT1G09950	RAS1	RESPONSE TO ABA AND SALT 1 (RAS1); FUNCTIONS IN: molecular_function unknown; INVOLVED IN: biological_process unknown; LOCATED IN: endomembrane system; EXPRESSED IN: leaf apex, root, flower, leaf; EXPRESSED DURING: petal differentiation and expansion stage; BEST Arabidopsis thaliana protein match is: transcription factor-related (TAIR:AT1G58330.1); Has 520 Blast hits to 520 proteins in 34 species:…	0.0161623	0.0399926	1	0.000494713	2.19462e-06	0.0300098	0.000852413	0.362013	0.393312	0.878622	0.166535	0.00120425	4.08202e-06	0.0374871	0.000142073	0.0903784	0.28926	0.732009	0.738894	0.707622	0.00479978	1	0.000196142	0.299979	0.0588771	0.0048104	0.577479	1	1	0.692542	1	-1.42857	-6	-5	-3	-3.33333	-15	-15	-2.30769	-6	-4.28571	-10	-2.33333	-4.2	-2.5	1.4
155	AT1G61340	AT1G61340	F-box family protein; CONTAINS InterPro DOMAIN/s: F-box domain, cyclin-like (InterPro:IPR001810); BEST Arabidopsis thaliana protein match is: F-box family protein (TAIR:AT4G05010.1); Has 91 Blast hits to 91 proteins in 14 species: Archae - 0; Bacteria - 0; Metazoa - 0; Fungi - 0; Plants - 91; Viruses - 0; Other Eukaryotes - 0 (source: NCBI BLink).	0.00606891	1	0.0200073	0.130736	1	0.00577971	1.05884e-14	3.56823e-15	0.110722	1.44584e-19	4.93588e-15	0.102144	0.0114372	9.92935e-08	1.29551e-08	5.26014e-09	7.8689e-06	3.43405e-13	0.0018384	0.543772	0.350151	0.387226	1	1	0.0264569	0.308515	0.474258	1	0.0862406	0.0911211	1	1.32558	-1.95455	-2.04762	-3.30769	-1.43333	1.04651	2.02326	1.02326	1	6.2093	3.27907	-1.9	-1.32558	2.04545	12.1364
156	AT3G48640	AT3G48640	unknown protein; FUNCTIONS IN: molecular_function unknown; INVOLVED IN: biological_process unknown; LOCATED IN: endomembrane system; EXPRESSED IN: 10 plant structures; EXPRESSED DURING: 10 growth stages; CONTAINS InterPro DOMAIN/s: Protein of unknown function DUF677 (InterPro:IPR007749); BEST Arabidopsis thaliana protein match is: Protein of unknown function (DUF677) (TAIR:AT5G66670.2); Has 42 Bl…	1	0.143372	0.247644	0.225672	5.56332e-10	8.79639e-10	0.00127953	0.149172	1.12338e-06	0.109384	0.000703542	0.157827	1.45462e-13	2.28855e-13	1.37233e-11	2.57554e-08	1.16835e-09	5.94203e-08	0.738367	0.0942262	7.66104e-06	0.000167298	0.0387221	0.976608	0.0266574	1	0.0261372	1	0.51493	8.65125e-05	1	5	3.5	4	1	15	27	38	4	5.5	9	26.5	3	1.1	7.71429	2.57143
157	AT1G69900	AT1G69900	Actin cross-linking protein; CONTAINS InterPro DOMAIN/s: Protein of unknown function DUF569 (InterPro:IPR007679), Actin cross-linking (InterPro:IPR008999); BEST Arabidopsis thaliana protein match is: Actin cross-linking protein (TAIR:AT1G27100.1); Has 330 Blast hits to 179 proteins in 14 species: Archae - 0; Bacteria - 0; Metazoa - 0; Fungi - 0; Plants - 330; Viruses - 0; Other Eukaryotes - 0 (so…	0.485246	0.331732	1	0.000821666	1.71135e-07	1.37604e-09	6.97424e-26	2.1421e-29	0.15196	1.16003e-15	3.70062e-11	0.772293	8.24115e-07	7.22813e-09	1.27096e-27	3.79458e-31	2.58892e-05	1.16502e-25	2.25946e-13	1	1	0.636991	1	0.662555	1	0.945694	0.875078	0.0143164	1	0.521645	1	-1.02381	2.27907	1.2093	-1.34375	1.13953	3.23256	2.90698	-1.34375	-1.02381	9	7.55814	1.16667	1	1.41837	3.94898
158	AT2G38470	WRKY33	WRKY DNA-binding protein 33 (WRKY33); CONTAINS InterPro DOMAIN/s: DNA-binding WRKY (InterPro:IPR003657); BEST Arabidopsis thaliana protein match is: WRKY DNA-binding protein 4 (TAIR:AT1G13960.1); Has 7573 Blast hits to 4449 proteins in 326 species: Archae - 2; Bacteria - 120; Metazoa - 293; Fungi - 170; Plants - 5689; Viruses - 9; Other Eukaryotes - 1290 (source: NCBI BLink).	1	3.05897e-06	5.4282e-06	0.0251278	4.03204e-24	1.67699e-24	9.78301e-21	4.35631e-08	6.68899e-17	8.00392e-14	0.288653	0.0680608	6.70898e-30	2.72905e-30	4.76454e-21	1.89843e-08	6.34483e-35	9.75413e-27	0.00176948	0.00278993	0.733516	1	0.684526	0.000626106	3.13477e-05	0.00604644	0.326762	3.33324e-05	0.241741	1	1	1.7609	1.5193	-1.46	-1.06358	-1.09401	6.95392	9.23039	2.25903	1.17186	5.66127	4.85554	-1.92643	-1.50266	4.57705	3.72623
159	AT4G24380	AT4G24380	INVOLVED IN: 10-formyltetrahydrofolate biosynthetic process, folic acid and derivative biosynthetic process; EXPRESSED IN: 24 plant structures; EXPRESSED DURING: 15 growth stages; CONTAINS InterPro DOMAIN/s: Serine hydrolase (InterPro:IPR005645); BEST Arabidopsis thaliana protein match is: alpha/beta-Hydrolases superfamily protein (TAIR:AT5G65400.1); Has 30201 Blast hits to 17322 proteins in 780 …	0.000258217	0.0697409	0.192637	0.556633	0.22001	0.0236463	3.66343e-47	5.16427e-51	0.899575	4.64964e-49	8.64772e-50	1	0.665932	0.00263581	3.93762e-42	1.81566e-46	0.858062	1.75085e-42	7.20132e-43	0.00349611	0.000396337	1	0.000910422	0.426558	8.00534e-12	3.04596e-11	1	0.755535	0.971828	0.112055	1	1.84685	-1.23333	-1.01835	-2.52273	-2.22	-1.27586	-1.16842	-1.48	-2.09434	23.6937	13.973	-4.1	-3.86792	-1.03448	29.2222
160	AT4G18010	IP5PII	myo-inositol polyphosphate 5-phosphatase 2 (5PTASE2); CONTAINS InterPro DOMAIN/s: Inositol polyphosphate related phosphatase (InterPro:IPR000300), Endonuclease/exonuclease/phosphatase (InterPro:IPR005135); BEST Arabidopsis thaliana protein match is: DNAse I-like superfamily protein (TAIR:AT1G71710.2); Has 30201 Blast hits to 17322 proteins in 780 species: Archae - 12; Bacteria - 1396; Metazoa - 1…	0.048268	1.17376e-23	3.76742e-16	0.00503737	5.49889e-21	1.7052e-14	4.97219e-25	0.992637	5.4782e-12	6.06322e-16	0.271756	0.0025339	2.93651e-26	1.24925e-19	3.81664e-33	0.00179056	2.96893e-16	2.47758e-23	0.0274686	0.146001	2.28751e-07	0.0239865	2.00068e-28	0.331303	0.00181063	3.55219e-22	4.75292e-12	1	0.421622	0.0101786	1	1.18856	1.40389	1.45742	1.26034	1.83212	3.18978	3.64599	3.56448	4.18005	3.69708	3.57543	1.54145	3.51689	2.2721	2.63345
161	AT2G41640	AT2G41640	Glycosyltransferase family 61 protein; FUNCTIONS IN: transferase activity, transferring glycosyl groups; INVOLVED IN: biological_process unknown; EXPRESSED IN: 14 plant structures; EXPRESSED DURING: 8 growth stages; CONTAINS InterPro DOMAIN/s: Glycosyltransferase AER61, uncharacterised (InterPro:IPR007657); BEST Arabidopsis thaliana protein match is: Glycosyltransferase family 61 protein (TAIR:AT…	2.57038e-12	1.30754e-15	0.538138	0.504184	1.01338e-37	9.92401e-17	4.49046e-33	4.70304e-09	1.29372e-34	4.07071e-30	0.105359	0.162228	1.05177e-39	6.24613e-19	6.03488e-42	2.75544e-18	1.26946e-43	4.62295e-46	0.47656	0.00107765	9.67878e-09	0.522981	5.99482e-18	0.767143	0.0731136	1.25452e-07	0.00170662	0.0212136	0.94279	0.00124703	1	1.71062	1.16117	-1.33824	2.87179	2.47619	9.62637	10.0586	3.61905	4.00733	7.73993	8.58974	1.44754	2.34261	8.29022	6.66562
162	AT4G18195	ATPUP8	purine permease 8 (PUP8); CONTAINS InterPro DOMAIN/s: Protein of unknown function DUF250 (InterPro:IPR004853); BEST Arabidopsis thaliana protein match is: purine permease 7 (TAIR:AT4G18197.1); Has 35333 Blast hits to 34131 proteins in 2444 species: Archae - 798; Bacteria - 22429; Metazoa - 974; Fungi - 991; Plants - 531; Viruses - 0; Other Eukaryotes - 9610 (source: NCBI BLink).	0.222897	0.397153	1	0.00721096	0.0329188	0.000350319	0.446947	0.0567626	0.655276	0.0487335	0.263581	0.604079	4.46478e-05	9.90056e-08	1	0.272694	0.00158321	0.732985	0.000469679	0.345759	1	0.530639	0.930402	0.878484	0.184543	0.0823317	1	0.10468	0.334916	0.781847	1	1.75	3.08333	1.5	-2.4	1	2.5	4.25	-1.71429	-1.2	1.58333	-1.09091	-1.75	-2.1	-1.23333	-1.94737
163	AT3G17050	AT3G17050	pseudogene, glycine-rich protein, similar to glycine-rich protein TIGR:At1g53620.1 (Arabidopsis thaliana)	NA	NA	NA	NA	NA	NA	NA	NA	NA	NA	NA	NA	NA	NA	NA	NA	NA	NA	NA	NA	NA	NA	NA	NA	NA	NA	NA	NA	NA	NA	#VALUE!	#VALUE!	#VALUE!	#VALUE!	#VALUE!	#VALUE!	#VALUE!	#VALUE!	#VALUE!	#VALUE!	#VALUE!	#VALUE!	#VALUE!	#VALUE!	#VALUE!	#VALUE!
164	AT2G17330	CYP51G2	pseudogene, obtusifoliol 14-alpha demethylase, putative, similar to obtusifoliol 14-alpha demethylase GI:14624983 from (Arabidopsis thaliana); blastp match of 72% identity and 1.9e-177 P-value to GP|27461067|gb|AAL40888.1||AY065641 obtusifoliol-14-demethylase {Nicotiana tabacum}	NA	NA	NA	NA	NA	NA	NA	NA	NA	NA	NA	NA	NA	NA	NA	NA	NA	NA	NA	NA	NA	NA	NA	NA	NA	NA	NA	NA	NA	NA	#VALUE!	#VALUE!	#VALUE!	#VALUE!	#VALUE!	#VALUE!	#VALUE!	#VALUE!	#VALUE!	#VALUE!	#VALUE!	#VALUE!	#VALUE!	#VALUE!	#VALUE!	#VALUE!
165	AT5G19240	AT5G19240	Glycoprotein membrane precursor GPI-anchored; FUNCTIONS IN: molecular_function unknown; INVOLVED IN: biological_process unknown; LOCATED IN: endomembrane system; EXPRESSED IN: 24 plant structures; EXPRESSED DURING: 14 growth stages; BEST Arabidopsis thaliana protein match is: Glycoprotein membrane precursor GPI-anchored (TAIR:AT5G19230.1); Has 1807 Blast hits to 1807 proteins in 277 species: Arch…	1.17318e-09	3.02656e-16	0.0379526	0.0920737	0.00603297	0.00039969	5.32665e-12	0.101391	2.65279e-06	3.51828e-17	1.33387e-05	0.0703471	1	2.98938e-10	0.00113881	1.26082e-07	0.0307816	0.31024	0.000936786	0.0121868	2.75608e-06	0.454531	6.40171e-16	1	1.66028e-13	7.1498e-24	0.000183477	0.000271954	0.0434112	0.000700002	1	1.83333	1.50641	-1.56522	-4.77551	-2.87117	-1.73978	1.02991	-10.1739	-9.55102	-5.44186	-2.61453	-5.2638	-17.5102	-2.62082	-8.19767
166	AT2G17230	EXL5	EXORDIUM like 5 (EXL5); FUNCTIONS IN: molecular_function unknown; INVOLVED IN: biological_process unknown; LOCATED IN: endomembrane system; EXPRESSED IN: 22 plant structures; EXPRESSED DURING: 13 growth stages; CONTAINS InterPro DOMAIN/s: Phosphate-induced protein 1 (InterPro:IPR006766); BEST Arabidopsis thaliana protein match is: EXORDIUM like 1 (TAIR:AT2G35150.1); Has 402 Blast hits to 401 prot…	1.988e-14	5.32823e-19	0.282626	1	8.61692e-23	0.00351989	1.89854e-23	0.154451	1.25558e-21	1.49399e-22	1	6.7845e-06	7.83242e-21	0.0246007	7.67991e-17	1	1.38765e-08	2.11808e-06	0.806901	0.0936239	1.19001e-10	0.45187	1.3651e-13	0.149016	1.59868e-05	6.92339e-08	0.453894	8.44893e-05	1	0.34913	1	-1.68197	-1.07547	-2.7	-7.0274	-4.1371	-20.52	-16.5484	-11.1522	-5.76404	-22.3043	-17.6897	-2.45968	-3.42697	-19.08	-20.7391
167	AT4G29610	AT4G29610	Cytidine/deoxycytidylate deaminase family protein; FUNCTIONS IN: hydrolase activity, cytidine deaminase activity, zinc ion binding, catalytic activity; INVOLVED IN: cytidine deamination, cytidine metabolic process; LOCATED IN: cellular_component unknown; EXPRESSED IN: 11 plant structures; EXPRESSED DURING: 10 growth stages; CONTAINS InterPro DOMAIN/s: Cytidine deaminase, homodimeric (InterPro:IPR…	6.36813e-18	3.17732e-21	0.174194	1	2.36021e-20	0.474555	1.32687e-21	1	2.17737e-20	6.62499e-22	0.390538	1	9.90916e-20	0.501138	1.24608e-18	1	7.04855e-19	5.19202e-18	0.476712	1	2.76268e-19	1	4.67223e-21	1	9.43291e-19	1.66646e-20	0.269186	1	1	1	1	-1.11712	1.00806	-1.06897	-41.3333	-62	-124	-124	0	0	0	0	-55.5	0	-125	0
168	AT5G26920	CBP60G	Cam-binding protein 60-like G (CBP60G); CONTAINS InterPro DOMAIN/s: Calmodulin binding protein-like (InterPro:IPR012416); BEST Arabidopsis thaliana protein match is: Calmodulin-binding protein (TAIR:AT4G25800.2); Has 271 Blast hits to 271 proteins in 14 species: Archae - 0; Bacteria - 0; Metazoa - 0; Fungi - 0; Plants - 271; Viruses - 0; Other Eukaryotes - 0 (source: NCBI BLink).	0.400583	1.41137e-11	6.03916e-08	0.000613004	1.93153e-47	1.08136e-44	5.62255e-35	3.13122e-15	1.44695e-38	7.01996e-25	1.56032e-07	0.551482	1.96874e-46	1.08367e-43	1.12052e-39	1.39414e-20	7.43496e-44	3.74859e-37	0.00595072	0.00688946	0.00206824	0.244594	2.77321e-07	0.247788	1	0.0896415	0.0894714	0.024782	1	0.113637	1	1.62842	1.79235	1.20219	1.20219	1.7377	21.9699	19.5328	3.12568	2.37158	10.5902	11.1913	1.06711	1.45638	12.2576	5.90854
169	AT2G34600	JAZ7	jasmonate-zim-domain protein 7 (JAZ7); CONTAINS InterPro DOMAIN/s: Tify (InterPro:IPR010399); BEST Arabidopsis thaliana protein match is: jasmonate-zim-domain protein 8 (TAIR:AT1G30135.1); Has 38 Blast hits to 38 proteins in 7 species: Archae - 0; Bacteria - 0; Metazoa - 0; Fungi - 0; Plants - 38; Viruses - 0; Other Eukaryotes - 0 (source: NCBI BLink).	0.5469	2.31092e-10	1.60842e-07	0.918215	2.68088e-09	3.46582e-07	8.54763e-42	1.34599e-25	3.26724e-10	1.14783e-42	3.58538e-27	0.468641	7.86587e-10	1.01738e-07	8.2079e-35	9.82268e-18	3.00654e-12	3.98249e-37	5.32775e-18	0.109395	0.00119245	0.114386	4.01557e-15	0.204309	0.391886	1.83741e-09	1.16338e-06	0.873081	1	0.0118378	1	2	-1.22727	-1.58824	1.37037	3.07407	5.88889	5.81481	6.44444	9.2963	56.3704	30.1481	1.53704	4.64815	7.22727	69.1818
170	AT3G61400	AT3G61400	2-oxoglutarate (2OG) and Fe(II)-dependent oxygenase superfamily protein; CONTAINS InterPro DOMAIN/s: Oxoglutarate/iron-dependent oxygenase (InterPro:IPR005123); BEST Arabidopsis thaliana protein match is: 2-oxoglutarate (2OG) and Fe(II)-dependent oxygenase superfamily protein (TAIR:AT1G03410.1); Has 8346 Blast hits to 8315 proteins in 1000 species: Archae - 0; Bacteria - 1121; Metazoa - 114; Fung…	1	0.202096	0.31822	1	0.384273	0.411588	3.62064e-12	1.23932e-09	0.415444	3.80592e-12	1.14801e-10	0.468641	0.370594	0.386429	2.25676e-06	0.000270046	1	5.58953e-05	9.69273e-05	1	1	1	1	0.354646	1	1	1	0.512412	1	0.0288765	1	0	0	3.33333	0	0	3.33333	3.33333	6.66667	0	146.667	50	0	0	3.33333	146.667
171	AT2G23810	TET8	tetraspanin8 (TET8); FUNCTIONS IN: molecular_function unknown; INVOLVED IN: aging; LOCATED IN: plasma membrane, membrane; EXPRESSED IN: 25 plant structures; EXPRESSED DURING: 14 growth stages; CONTAINS InterPro DOMAIN/s: Tetraspanin (InterPro:IPR018499), Tetraspanin, conserved site (InterPro:IPR018503), Tetraspanin, subgroup (InterPro:IPR000301); BEST Arabidopsis thaliana protein match is: tetras…	0.00127798	1.53815e-10	0.00504566	0.950088	6.26285e-24	4.10556e-14	1.05077e-43	5.69821e-25	2.94974e-22	2.08989e-42	9.69839e-12	0.00840809	1.86479e-33	1.25899e-23	1.91477e-40	1.64402e-21	6.43962e-41	1.18628e-47	0.0185536	0.00899824	0.00323414	1	1.11266e-10	1	1	0.000898259	0.00104909	0.00356696	0.0189134	0.403221	1	1.39582	1.04912	-1.375	1.45003	1.46923	3.8611	5.25296	2.27273	2.22417	8.47036	5.92829	1.05259	1.59345	3.6803	8.07374
172	AT2G38240	AT2G38240	2-oxoglutarate (2OG) and Fe(II)-dependent oxygenase superfamily protein; FUNCTIONS IN: oxidoreductase activity; INVOLVED IN: response to salt stress; EXPRESSED IN: 11 plant structures; EXPRESSED DURING: 6 growth stages; CONTAINS InterPro DOMAIN/s: Oxoglutarate/iron-dependent oxygenase (InterPro:IPR005123); BEST Arabidopsis thaliana protein match is: 2-oxoglutarate (2OG) and Fe(II)-dependent oxyge…	0.60878	0.000299608	6.11095e-05	0.312166	0.00259918	0.000186817	5.51842e-59	3.33862e-53	0.138219	3.59216e-57	2.67264e-54	5.38313e-12	1.57813e-24	6.52097e-26	9.323e-59	4.65862e-53	5.86969e-06	3.14906e-46	1.22651e-35	2.63233e-05	1.41104e-09	1.88169e-09	2.36546e-05	0.930549	0.236036	0.785451	0.0825377	3.71913e-08	7.54856e-15	1	1	7.06667	2.13333	15.2667	-1.875	12	4.46667	39.6667	5.46667	6.66667	726.667	534	1.69811	-1.06	2.09375	340.625
173	AT1G76600	AT1G76600	unknown protein; FUNCTIONS IN: molecular_function unknown; INVOLVED IN: N-terminal protein myristoylation; LOCATED IN: nucleolus, nucleus; EXPRESSED IN: 24 plant structures; EXPRESSED DURING: 15 growth stages; BEST Arabidopsis thaliana protein match is: unknown protein (TAIR:AT1G21010.1); Has 220 Blast hits to 220 proteins in 14 species: Archae - 0; Bacteria - 0; Metazoa - 0; Fungi - 0; Plants - …	0.00421377	4.69046e-27	1.72017e-17	1.13233e-18	9.35926e-52	5.31375e-45	1.29594e-67	3.37475e-42	3.94615e-27	4.74734e-49	4.69019e-15	7.98998e-13	5.66865e-54	1.69504e-47	4.19579e-70	3.07007e-46	6.11518e-36	5.64511e-57	1.7235e-16	0.00261467	0.000514351	1	2.13813e-27	1	1	6.80685e-17	1.68512e-16	0.0893967	0.742476	0.171016	1	2.19298	6.92982	4.96491	2.01754	2.40351	39.8421	43.4561	10.9298	11	113.421	102.175	1.096	5.016	5.74937	16.3671
174	AT4G11280	ACS6	1-aminocyclopropane-1-carboxylic acid (acc) synthase 6 (ACS6); CONTAINS InterPro DOMAIN/s: 1-aminocyclopropane-1-carboxylate synthase (InterPro:IPR001176), Aminotransferase, class I/classII (InterPro:IPR004839), Pyridoxal phosphate-dependent transferase, major domain (InterPro:IPR015424), Aminotransferases, class-I, pyridoxal-phosphate-binding site (InterPro:IPR004838), Pyridoxal phosphate-depend…	0.0176993	0.224502	0.543848	0.794669	1.69336e-11	1.0742e-17	9.11728e-07	7.50279e-10	9.95153e-10	1.71371e-05	0.0505352	0.0697528	7.99783e-18	4.42291e-24	1.66674e-11	5.46087e-15	5.8628e-23	9.26193e-17	0.0278526	0.00833757	0.00115422	0.905756	1.04753e-08	0.000124178	2.9908e-10	1.34589e-16	0.0233117	0.0201737	0.130214	0.0714313	1	2.01582	1.16872	-1.65889	-1.92881	-2.20543	4.68541	7.36907	-1.358	-4.86325	3.0949	3.48682	-4.44574	-9.80342	4.00902	2.64812
175	AT4G03450	AT4G03450	Ankyrin repeat family protein; CONTAINS InterPro DOMAIN/s: Ankyrin repeat-containing domain (InterPro:IPR020683), Ankyrin repeat (InterPro:IPR002110); BEST Arabidopsis thaliana protein match is: Ankyrin repeat family protein (TAIR:AT4G03440.1); Has 22492 Blast hits to 11630 proteins in 488 species: Archae - 24; Bacteria - 1675; Metazoa - 12211; Fungi - 1719; Plants - 2554; Viruses - 43; Other Euk…	1.65276e-15	1.47186e-07	0.00169203	0.0613122	0.0332825	1.38465e-21	5.98893e-05	0.246556	1	1.00501e-09	9.15221e-10	0.0232189	1.15246e-17	1.87285e-39	0.0575099	4.41031e-12	1.84077e-24	8.59047e-06	7.24166e-11	0.0789125	1.03577e-07	0.00832213	2.08203e-13	0.0569541	2.22611e-13	1.66023e-19	0.0366326	2.49271e-05	1.3414e-09	3.24372e-08	1	1.47059	1.49673	-1.73864	-19.125	-3.73171	1.58824	4.70588	-3.55814	-9.5625	-2.35385	1.18954	-5.4878	-14.0625	1.06114	-3.52308
176	AT2G25295	LCR81	low-molecular-weight cysteine-rich 81 (LCR81); INVOLVED IN: defense response; LOCATED IN: endomembrane system; CONTAINS InterPro DOMAIN/s: Knottin (InterPro:IPR003614); BEST Arabidopsis thaliana protein match is: unknown protein (TAIR:AT2G20070.1); Has 35333 Blast hits to 34131 proteins in 2444 species: Archae - 798; Bacteria - 22429; Metazoa - 974; Fungi - 991; Plants - 531; Viruses - 0; Other E…	1	0.202096	0.31822	0.233527	0.0422493	0.0486713	1	0.186351	0.69867	0.148593	0.0385654	1	0.167149	0.179503	1	0.244841	0.181963	1	0.243671	1	1	1	1	0.354646	1	1	1	0.281024	0.988297	1	1	0	6.66667	0	0	0	13.3333	6.66667	6.66667	0	0	0	0	0	2	0
177	AT4G02330	ATPMEPCRB	ATPMEPCRB; FUNCTIONS IN: pectinesterase activity; INVOLVED IN: response to salt stress; LOCATED IN: endomembrane system, cell wall; EXPRESSED IN: 20 plant structures; EXPRESSED DURING: 13 growth stages; CONTAINS InterPro DOMAIN/s: Pectinesterase, active site (InterPro:IPR018040), Pectin lyase fold/virulence factor (InterPro:IPR011050), Pectinesterase, catalytic (InterPro:IPR000070), Pectinesteras…	0.435027	4.15472e-07	0.000148533	0.00511461	0.00181051	0.0511702	0.06069	0.000866774	2.6323e-09	4.72894e-07	0.313752	0.0399845	0.94503	0.699455	0.00672985	4.8121e-13	0.00873648	0.852735	0.00286574	1	0.165267	1	0.104745	0.00347007	0.310536	0.221703	1	0.801351	0.070074	9.94396e-06	1	-1.19048	2.38	2.02	-1.47059	-1.72414	-3.84615	-1.13636	-50	-1.92308	-2	1.9	-1.44828	-1.61538	-9.15385	-4.76
178	AT3G59080	AT3G59080	Eukaryotic aspartyl protease family protein; FUNCTIONS IN: DNA binding, aspartic-type endopeptidase activity; INVOLVED IN: proteolysis; LOCATED IN: endomembrane system; EXPRESSED IN: 21 plant structures; EXPRESSED DURING: 11 growth stages; CONTAINS InterPro DOMAIN/s: Peptidase aspartic (InterPro:IPR021109), Peptidase aspartic, catalytic (InterPro:IPR009007), Peptidase A1 (InterPro:IPR001461), Pep…	0.0410469	0.0361593	1	0.618134	0.368842	0.00103989	1.48349e-13	1.56227e-19	0.0764009	6.78475e-16	1.37509e-10	0.000404612	0.000185201	4.70081e-09	3.79624e-14	3.65742e-20	8.0045e-13	1.94757e-24	4.24116e-05	0.753953	0.000563936	0.641173	0.0025772	0.749055	2.09698e-05	0.000136688	1	0.0137599	0.0941732	1	1	1.07516	-1.15909	-1.97419	-1.52239	-1.84337	1.26471	1.83987	-1.45714	-1.7095	3.48366	2.73529	-1.98193	-1.83799	1.46591	4.03788
179	AT5G01540	LECRKA4.1	lectin receptor kinase a4.1 (LECRKA4.1); FUNCTIONS IN: kinase activity; INVOLVED IN: N-terminal protein myristoylation, abscisic acid mediated signaling pathway, response to abscisic acid stimulus, seed germination; LOCATED IN: plasma membrane; EXPRESSED IN: 17 plant structures; EXPRESSED DURING: 10 growth stages; CONTAINS InterPro DOMAIN/s: Legume lectin, beta chain (InterPro:IPR001220), Protein…	1	0.416095	0.549135	1	1	1	1	0.391559	1	1	1	1	0.167149	0.179503	1	0.454993	0.181963	1	0.243671	0.553006	1	1	1	0.587016	0.381769	0.393416	1	1	0.51493	1	1	3.33333	0	0	0	0	0	6.66667	3.33333	0	0	0	0	0	0	0
180	AT4G01950	ATGPAT3	glycerol-3-phosphate acyltransferase 3 (GPAT3); FUNCTIONS IN: acyltransferase activity; INVOLVED IN: metabolic process; EXPRESSED IN: 14 plant structures; EXPRESSED DURING: 9 growth stages; CONTAINS InterPro DOMAIN/s: Phospholipid/glycerol acyltransferase (InterPro:IPR002123); BEST Arabidopsis thaliana protein match is: glycerol-3-phosphate acyltransferase 2 (TAIR:AT1G02390.1); Has 384 Blast hits…	0.00152176	0.000298841	1	0.209443	1.68193e-06	0.200031	0.000257391	1	0.00198769	0.0513416	0.338453	6.11525e-08	0.0247437	0.464936	0.000710513	1	0.000871596	0.0536776	0.358715	0.22327	5.7217e-08	0.157741	9.83368e-08	0.251818	0.000216688	0.000391498	1	0.000266713	0.133994	1	1	-1.54015	-1.43537	-3.98113	-2.1641	-3.73451	-2.93056	-1.70161	-2.20942	-3.45902	-2.13131	-3.03597	-2.42478	-2.2459	-2.04167	-1.48485
181	AT1G61470	CAF1-5	Polynucleotidyl transferase, ribonuclease H-like superfamily protein; FUNCTIONS IN: ribonuclease activity, nucleic acid binding; INVOLVED IN: RNA modification; LOCATED IN: nucleus; CONTAINS InterPro DOMAIN/s: Ribonuclease CAF1 (InterPro:IPR006941), Polynucleotidyl transferase, ribonuclease H fold (InterPro:IPR012337); BEST Arabidopsis thaliana protein match is: Polynucleotidyl transferase, ribonu…	0.553619	0.156574	0.794436	0.0158498	2.93226e-06	5.41648e-08	7.98782e-08	9.68557e-12	0.073466	0.00789226	0.641699	1	1.01722e-09	1.07461e-11	0.000309708	2.59667e-07	3.4916e-09	0.000614206	0.0316502	0.0518299	0.0859026	0.742807	0.0618988	1	1.2747e-05	7.60518e-06	1	0.0386252	0.51493	0.252278	1	1.86667	2.03333	1.06667	-1.36364	-1.875	3.3	4.13333	-1.66667	-2	3.8	2.1	-3.5	-3.73333	1.62295	1.86885
182	AT4G18205	PUP21	Nucleotide-sugar transporter family protein; CONTAINS InterPro DOMAIN/s: Protein of unknown function DUF250 (InterPro:IPR004853); BEST Arabidopsis thaliana protein match is: purine permease 7 (TAIR:AT4G18197.1); Has 35333 Blast hits to 34131 proteins in 2444 species: Archae - 798; Bacteria - 22429; Metazoa - 974; Fungi - 991; Plants - 531; Viruses - 0; Other Eukaryotes - 9610 (source: NCBI BLink).	5.53235e-12	4.29506e-11	1	6.60382e-05	0.343195	3.06648e-09	1.03284e-28	2.30202e-09	1.22143e-07	2.33305e-40	4.73214e-25	0.0968581	0.257677	9.00837e-16	1.04507e-19	0.000608585	0.00121046	3.1088e-14	1.07302e-22	0.00944265	2.69023e-12	1	3.4674e-12	1	3.43841e-21	4.78985e-21	1	2.68595e-08	0.129756	0.0512004	1	1.41081	1.70946	-1.30282	-2.82443	-2.68116	-1.09792	1.18514	-2.42623	-2.65233	-6.72727	-5.96774	-3.78261	-3.74194	-1.87685	-11.5
183	AT4G34150	AT4G34150	Calcium-dependent lipid-binding (CaLB domain) family protein; CONTAINS InterPro DOMAIN/s: C2 membrane targeting protein (InterPro:IPR018029), C2 calcium/lipid-binding domain, CaLB (InterPro:IPR008973), C2 calcium-dependent membrane targeting (InterPro:IPR000008); BEST Arabidopsis thaliana protein match is: soybean gene regulated by cold-2 (TAIR:AT1G09070.1); Has 30201 Blast hits to 17322 proteins…	0.66732	1	0.542126	1	9.10159e-08	2.19372e-09	1.44261e-30	3.48278e-29	2.03876e-08	1.5457e-31	4.55377e-15	2.24591e-05	2.23806e-14	2.74641e-16	7.20631e-34	1.21594e-32	1.11876e-26	5.97305e-45	3.47334e-11	0.223977	0.0793078	0.70047	0.0309275	0.0389163	0.000246435	5.85953e-05	1	0.000283195	0.100634	0.343618	1	1.23917	-1.05772	-2.06977	-1.13479	-1.31992	2.28571	3.08989	1.10112	-1.39063	6.90048	5.63403	-1.63559	-1.72321	2.41766	7.29881
184	AT2G35658	AT2G35658	unknown protein; FUNCTIONS IN: molecular_function unknown; INVOLVED IN: biological_process unknown; LOCATED IN: cellular_component unknown; BEST Arabidopsis thaliana protein match is: unknown protein (TAIR:AT4G16840.1); Has 30201 Blast hits to 17322 proteins in 780 species: Archae - 12; Bacteria - 1396; Metazoa - 17338; Fungi - 3422; Plants - 5037; Viruses - 0; Other Eukaryotes - 2996 (source: NC…	1	1	1	0.88464	6.80005e-05	0.000266036	1.32603e-08	7.7159e-09	0.000697194	1.58755e-07	0.0842224	0.557424	2.11586e-05	8.36797e-05	5.78522e-07	3.29792e-07	0.000947641	3.3678e-05	0.543805	0.368864	0.721206	1	0.399885	0.61092	0.621583	0.0154156	0.149087	1	1	0.945132	1	2.2	1.4	1.8	1.2	1.6	6.6	6.8	1	-2.5	11.6	7.8	-1.375	-5.5	4.71429	8.28571
185	AT5G66640	DAR3	DA1-related protein 3 (DAR3); CONTAINS InterPro DOMAIN/s: Protein of unknown function DUF3633 (InterPro:IPR022087); BEST Arabidopsis thaliana protein match is: DA1-related protein 6 (TAIR:AT5G66620.1); Has 235 Blast hits to 233 proteins in 45 species: Archae - 0; Bacteria - 8; Metazoa - 9; Fungi - 11; Plants - 164; Viruses - 0; Other Eukaryotes - 43 (source: NCBI BLink).	0.485436	0.781196	1	3.03255e-15	1.9282e-41	1.05107e-43	0.237905	0.0762512	9.10729e-17	1.54344e-12	7.17643e-38	0.417077	5.5754e-46	3.90656e-48	2.99744e-06	1.77163e-07	1.38734e-42	0.000542503	4.33728e-31	0.0274618	1	0.98846	1	0.691257	0.00274913	0.0202487	0.851718	7.19417e-11	0.413389	0.00173086	1	1.416	3.232	1.232	-1.17925	1	9.776	11.288	-1.04167	1.088	1.312	1.656	-1.416	-1.30147	3.02475	-2.46341
186	AT3G16720	ATL2	TOXICOS EN LEVADURA 2 (ATL2); FUNCTIONS IN: zinc ion binding; INVOLVED IN: response to chitin, defense response; EXPRESSED IN: 22 plant structures; EXPRESSED DURING: 13 growth stages; CONTAINS InterPro DOMAIN/s: Zinc finger, RING-type (InterPro:IPR001841), Zinc finger, C3HC4 RING-type (InterPro:IPR018957); BEST Arabidopsis thaliana protein match is: RING/U-box superfamily protein (TAIR:AT4G15975.…	1.70903e-06	8.27569e-10	0.378361	0.000324512	4.01299e-30	4.08887e-16	2.34751e-08	0.672698	4.84119e-19	0.0971657	2.15401e-14	1	3.26645e-28	2.91611e-14	4.93286e-22	5.3197e-06	6.13762e-27	5.37572e-21	0.121708	0.692633	0.036255	0.0753269	0.000393351	0.0376443	0.271045	0.0107924	0.334379	0.00234696	0.988297	6.35323e-07	1	1.10096	1.94231	1.07212	2.28365	1.55769	8.71154	7.60096	3.03365	1.97115	2.77404	3.55288	1.41485	1.79039	4.48515	1.42822
187	AT3G61190	BAP1	BON association protein 1 (BAP1); FUNCTIONS IN: phospholipid binding, protein binding; INVOLVED IN: in 7 processes; LOCATED IN: membrane; EXPRESSED IN: 21 plant structures; EXPRESSED DURING: 13 growth stages; CONTAINS InterPro DOMAIN/s: C2 calcium/lipid-binding domain, CaLB (InterPro:IPR008973), C2 calcium-dependent membrane targeting (InterPro:IPR000008); BEST Arabidopsis thaliana protein match …	0.425912	1.0711e-10	2.09385e-07	0.0430589	1.81456e-16	1.78376e-13	6.41843e-52	5.43023e-37	2.90288e-10	2.9165e-47	2.01108e-31	0.0202376	9.88886e-23	1.0851e-19	6.38897e-50	9.09511e-35	1.19667e-15	1.01063e-44	3.44413e-22	0.000800429	3.15442e-07	0.000685698	5.73804e-16	0.15364	0.338383	3.85186e-06	0.00111536	1	0.178128	0.683481	1	3.03846	2.07692	2.34615	1.42308	4.5	9.19231	13.1538	6.07692	9	82.5385	58.7308	1.48101	2.96203	4.42593	39.7407
188	AT2G39650	AT2G39650	Protein of unknown function (DUF506) ; CONTAINS InterPro DOMAIN/s: Protein of unknown function DUF506, plant (InterPro:IPR006502); BEST Arabidopsis thaliana protein match is: Protein of unknown function (DUF506) (TAIR:AT2G38820.2); Has 395 Blast hits to 393 proteins in 24 species: Archae - 0; Bacteria - 0; Metazoa - 0; Fungi - 0; Plants - 393; Viruses - 0; Other Eukaryotes - 2 (source: NCBI BLink…	0.586843	1	0.914246	9.77091e-06	7.81636e-17	6.08804e-19	1.6948e-21	4.42647e-22	3.32105e-05	6.22177e-09	0.145904	0.042631	5.77446e-24	4.33626e-26	4.61788e-25	9.88642e-26	4.05803e-17	1.97677e-18	0.834829	0.0209028	1	0.979701	0.345367	0.670182	0.00319167	5.40285e-05	0.476815	0.0621621	0.111968	0.284793	1	1.68041	2.41237	1.60825	-1.2125	1.01031	5.13402	7.06186	1	-1.24359	6.51546	6.14433	-1.66327	-2.08974	2.12821	2.70085
189	AT1G25400	AT1G25400	unknown protein; BEST Arabidopsis thaliana protein match is: unknown protein (TAIR:AT1G68440.1); Has 21 Blast hits to 21 proteins in 6 species: Archae - 0; Bacteria - 0; Metazoa - 0; Fungi - 0; Plants - 21; Viruses - 0; Other Eukaryotes - 0 (source: NCBI BLink).	3.31349e-19	7.92621e-35	2.41623e-07	0.000273801	4.98638e-62	1.11454e-41	3.73612e-74	2.43798e-46	7.69607e-55	8.40736e-69	6.21908e-13	4.72444e-05	6.96318e-62	1.49642e-41	3.5001e-77	1.18062e-51	8.32945e-54	1.16943e-71	1.70256e-19	0.126544	8.71854e-28	0.0286595	2.47593e-46	4.59177e-05	1.33538e-21	5.44325e-41	2.29149e-11	1	1	0.0338275	1	1.75	2.8125	3.15625	8.71875	14.625	107.562	102.5	21.3437	40.1562	279.344	268.781	8.35714	22.9464	38.2444	99.3222
190	AT1G17420	LOX3	lipoxygenase 3 (LOX3); FUNCTIONS IN: oxidoreductase activity, acting on single donors with incorporation of molecular oxygen, incorporation of two atoms of oxygen, lipoxygenase activity, iron ion binding, metal ion binding; INVOLVED IN: growth, response to fungus, jasmonic acid biosynthetic process, response to wounding, defense response; LOCATED IN: chloroplast; EXPRESSED IN: 22 plant structures…	1.56984e-15	5.47511e-11	0.167577	0.0253076	1.54603e-12	0.250501	1.95077e-16	1.32283e-34	2.60517e-06	1.7959e-23	5.73335e-36	0.471101	9.27506e-09	0.00646401	1.65114e-16	1.28439e-34	3.54853e-11	1.66599e-13	1.2651e-31	0.0100525	0.00158659	3.94214e-06	3.17004e-10	1	4.84968e-10	1.44842e-18	0.00309232	0.00174253	0.566056	1	1	1.63537	-1.55782	1.22707	-6.02632	-1.67766	-3.91453	-3.01316	-3.55039	-3.34307	4.25328	3.04803	-2.74359	-5.46715	-2.51282	6.62585
191	AT4G33050	EDA39	embryo sac development arrest 39 (EDA39); CONTAINS InterPro DOMAIN/s: IQ calmodulin-binding region (InterPro:IPR000048); BEST Arabidopsis thaliana protein match is: calmodulin-binding family protein (TAIR:AT2G26190.1); Has 290 Blast hits to 243 proteins in 49 species: Archae - 0; Bacteria - 2; Metazoa - 0; Fungi - 98; Plants - 184; Viruses - 0; Other Eukaryotes - 6 (source: NCBI BLink).	0.33318	1.46486e-08	1.02883e-10	6.24108e-11	1.4325e-27	1.3766e-30	2.24097e-08	1	6.88427e-09	0.232723	2.39296e-12	9.13299e-06	1.69567e-31	2.00821e-34	2.58011e-31	1.2327e-15	9.98332e-19	1.06295e-18	1	0.00332165	0.853154	0.355883	0.00931688	0.0131984	0.00383811	0.611857	0.0631788	0.0660263	0.541857	7.45429e-15	1	1.72558	3.23721	2.22791	-1.27069	1.13767	9.05953	11.2084	2.78419	1.63907	2.76372	5.63535	-1.51676	-1.05278	2.79856	-1.17132
192	AT5G47220	ATERF2	ethylene responsive element binding factor 2 (ERF2); CONTAINS InterPro DOMAIN/s: DNA-binding, integrase-type (InterPro:IPR016177), Pathogenesis-related transcriptional factor/ERF, DNA-binding (InterPro:IPR001471); BEST Arabidopsis thaliana protein match is: ethylene responsive element binding factor 1 (TAIR:AT4G17500.1); Has 1807 Blast hits to 1807 proteins in 277 species: Archae - 0; Bacteria - …	0.0173295	0.123689	0.730063	4.11547e-10	7.51138e-27	1.05967e-19	2.01361e-18	1.2872e-13	7.89505e-09	0.00503576	0.00217534	4.68465e-17	2.22169e-30	2.14821e-23	3.91111e-23	2.11636e-18	6.8037e-06	0.0540668	0.0261211	1.67472e-07	1	0.132299	0.593327	0.681599	2.00554e-08	4.50751e-07	0.841958	0.026381	0.659422	0.115621	1	3.33766	4.02597	6.53247	1.80519	1.11688	11.3506	13.4935	1.5974	1.31169	7.03896	7	-2.98837	-2.54455	2.81935	1.74839
193	AT5G39670	CML45	Calcium-binding EF-hand family protein; FUNCTIONS IN: calcium ion binding; INVOLVED IN: biological_process unknown; LOCATED IN: cellular_component unknown; EXPRESSED IN: 21 plant structures; EXPRESSED DURING: 13 growth stages; CONTAINS InterPro DOMAIN/s: EF-Hand 1, calcium-binding site (InterPro:IPR018247), EF-HAND 2 (InterPro:IPR018249), EF-hand-like domain (InterPro:IPR011992), Calcium-binding …	0.382759	0.0240046	0.00170646	0.0038311	4.38186e-25	1.20465e-27	6.82629e-06	0.0512786	2.41705e-16	0.238809	3.01993e-13	0.793265	1.0069e-24	2.43588e-27	1.64511e-12	5.59195e-07	8.56052e-23	6.90069e-11	7.46363e-05	1	0.764994	0.34589	0.609638	0.00928124	0.505548	0.922338	0.293497	0.0412823	1	0.00524182	1	-1.21212	2.475	1.275	-1.6	1.275	14.8	14.025	2.15	-1.29032	3.675	5.05	1.54545	-1.06452	5.9798	1.48485
194	AT2G26380	AT2G26380	Leucine-rich repeat (LRR) family protein; INVOLVED IN: signal transduction, defense response; LOCATED IN: endomembrane system; EXPRESSED IN: hypocotyl, root; CONTAINS InterPro DOMAIN/s: Leucine-rich repeat-containing N-terminal domain, type 2 (InterPro:IPR013210), Leucine-rich repeat (InterPro:IPR001611); BEST Arabidopsis thaliana protein match is: Leucine-rich repeat (LRR) family protein (TAIR:A…	1	1	1	1	1	1	1	1	1	1	1	1	1	1	1	1	1	1	1	1	1	1	1	1	1	1	1	1	1	1	1	0	0	0	0	0	0	0	0	0	0	0	0	0	0	0
195	AT1G66160	ATCMPG1	CYS, MET, PRO, and GLY protein 1 (CMPG1); FUNCTIONS IN: ubiquitin-protein ligase activity, binding; INVOLVED IN: response to chitin; LOCATED IN: ubiquitin ligase complex; EXPRESSED IN: 18 plant structures; EXPRESSED DURING: 9 growth stages; CONTAINS InterPro DOMAIN/s: U box domain (InterPro:IPR003613), Armadillo-type fold (InterPro:IPR016024); BEST Arabidopsis thaliana protein match is: ARM repea…	0.20084	0.214221	1	1	3.94167e-15	4.97137e-11	7.74979e-19	8.55977e-15	1.0891e-14	1.20897e-18	0.252118	0.71635	2.59966e-17	3.8019e-13	3.64682e-23	3.00945e-19	4.46704e-15	4.37036e-21	0.0304939	0.030244	0.122344	1	0.0126003	0.587016	0.446425	1	0.625771	0.816746	0.888549	0.13291	1	1.88288	1.02703	1.22523	1.43243	1.61261	6.06306	6.78378	1.51351	1.93694	7.86486	6.35135	-1.1676	1.02871	5.90351	7.65789
196	AT5G03720	AT-HSFA3	heat shock transcription factor A3 (HSFA3); FUNCTIONS IN: DNA binding, sequence-specific DNA binding transcription factor activity; INVOLVED IN: response to heat, regulation of transcription, DNA-dependent, response to chitin; LOCATED IN: nucleus; EXPRESSED IN: 13 plant structures; EXPRESSED DURING: 9 growth stages; CONTAINS InterPro DOMAIN/s: Winged helix-turn-helix transcription repressor DNA-b…	0.000422908	0.843903	0.00657101	0.380925	0.0030809	0.710457	0.0890056	0.0260925	0.129088	0.00217155	1.37298e-06	0.0637451	0.00227926	0.813375	0.570936	0.293401	0.505641	0.00603831	0.000411621	0.0565067	5.66457e-10	0.0605894	0.0147891	0.149462	0.00020502	1	0.000343471	0.623613	1	0.569351	1	1.65789	1.34211	1.68421	2.18421	3.65789	2.05263	1.97368	1.21053	1.86842	-1.58333	-1.58333	2.20635	1.12698	1.52941	-2.125
197	AT5G43650	BHLH92	BHLH92; FUNCTIONS IN: DNA binding, sequence-specific DNA binding transcription factor activity; INVOLVED IN: regulation of transcription; LOCATED IN: nucleus; CONTAINS InterPro DOMAIN/s: Helix-loop-helix DNA-binding domain (InterPro:IPR001092), Helix-loop-helix DNA-binding (InterPro:IPR011598); BEST Arabidopsis thaliana protein match is: basic helix-loop-helix (bHLH) DNA-binding superfamily prote…	0.910886	4.03797e-05	3.99304e-05	1	7.54684e-08	1.99049e-08	7.35382e-59	1.61485e-52	1.33699e-07	1.18951e-58	5.81565e-50	0.43494	2.28176e-12	5.95157e-13	2.40644e-56	7.98341e-50	7.09427e-10	6.91638e-55	4.69301e-42	1	1	1	0.387794	0.00948222	0.894287	0.71772	0.430813	0.494421	0.265579	0.422356	1	1.5	1	3	-2	1	22.5	36.5	14.5	3	1082	686.5	-1.5	2	22.5	1082
198	AT1G25560	TEM1	TEMPRANILLO 1 (TEM1); FUNCTIONS IN: DNA binding, sequence-specific DNA binding transcription factor activity; INVOLVED IN: photoperiodism, flowering, ethylene mediated signaling pathway; LOCATED IN: chloroplast; EXPRESSED IN: 22 plant structures; EXPRESSED DURING: 13 growth stages; CONTAINS InterPro DOMAIN/s: DNA-binding, integrase-type (InterPro:IPR016177), Transcriptional factor B3 (InterPro:IP…	3.29914e-37	2.08546e-27	0.00063396	2.73399e-08	1.33278e-37	1	5.11827e-14	1.26737e-06	1.39968e-21	0.0583612	3.24872e-16	2.33672e-07	1.82666e-33	0.14687	1.73399e-33	0.035898	3.84484e-18	2.20646e-18	1	0.110293	2.58598e-29	0.025787	1.70152e-31	0.357762	3.64296e-23	2.21163e-25	0.715444	1	0.500205	4.77479e-11	1	1.3463	2.49815	2.36667	11.65	7.92963	12.3222	9.34815	7.34444	8.99444	3.59259	5.32407	5.88996	6.68088	4.93254	1.4381
199	AT5G11140	AT5G11140	Arabidopsis phospholipase-like protein (PEARLI 4) family; CONTAINS InterPro DOMAIN/s: Phospholipase-like, arabidopsis (InterPro:IPR007942); BEST Arabidopsis thaliana protein match is: Arabidopsis phospholipase-like protein (PEARLI 4) family (TAIR:AT2G20960.1); Has 1807 Blast hits to 1807 proteins in 277 species: Archae - 0; Bacteria - 0; Metazoa - 736; Fungi - 347; Plants - 385; Viruses - 0; Othe…	0.903476	0.312785	0.212748	1	1	0.790956	0.595921	0.0639471	1	0.817336	0.531031	0.417671	0.0405782	0.148026	0.268042	1	0.00123833	1	0.0017959	0.602153	1	0.876785	0.521863	1	0.262952	0.0882634	0.892295	0.326449	0.205347	0.102973	1	1.57143	1.14286	-2.33333	1.28571	-1.16667	1	2.71429	-2.33333	-1.75	1.57143	-3.5	-1.83333	-2.75	-1.14286	1.375
200	AT1G08930	ERD6	EARLY RESPONSE TO DEHYDRATION 6 (ERD6); FUNCTIONS IN: carbohydrate transmembrane transporter activity, sugar:hydrogen symporter activity, sugar transmembrane transporter activity; INVOLVED IN: response to water deprivation, response to salt stress, response to cold, response to chitin, response to abscisic acid stimulus; LOCATED IN: integral to membrane, membrane; EXPRESSED IN: 30 plant structure…	1	0.432867	0.566223	1.32981e-07	5.35392e-22	8.20773e-22	2.20369e-15	4.53551e-18	6.79461e-07	0.00665883	0.0279042	0.0514846	4.68648e-25	6.4634e-25	7.71297e-29	1.53023e-31	4.36498e-18	4.88155e-22	0.310106	0.00572185	0.0203719	0.108648	0.00127635	0.000189648	0.546954	1	0.661886	0.00500549	0.763439	1.24353e-05	1	1.37719	1.85719	1.31125	-1.0162	1.34437	3.49219	3.72969	-1.06489	1.50656	2.70125	2.94719	-1.02441	1.09394	1.88036	1.45448
201	AT2G29720	CTF2B	CTF2B; FUNCTIONS IN: monooxygenase activity; INVOLVED IN: oxidation reduction; LOCATED IN: mitochondrion; EXPRESSED IN: pollen tube; CONTAINS InterPro DOMAIN/s: Monooxygenase, FAD-binding (InterPro:IPR002938); BEST Arabidopsis thaliana protein match is: FAD/NAD(P)-binding oxidoreductase family protein (TAIR:AT2G35660.1); Has 10342 Blast hits to 10313 proteins in 1526 species: Archae - 25; Bacteri…	2.86273e-05	0.00790299	0.307635	0.000100656	5.5339e-08	3.85436e-19	0.294625	7.27414e-05	0.280108	0.00375267	2.12938e-05	1	9.91252e-13	1.32218e-24	5.86256e-11	2.97139e-18	1.0517e-11	4.04297e-10	0.923012	0.00128552	0.0072913	0.492112	0.012664	1	1.44556e-10	4.36908e-10	1	0.000824034	0.338117	1.88797e-07	1	1.71505	1.87097	1.07527	-2.18824	-1.55	2.41398	3.01075	-1.53719	-1.5122	1.31183	1.96237	-2.65833	-2.5935	1.29023	-1.42623
202	AT3G19680	AT3G19680	Protein of unknown function (DUF1005); LOCATED IN: plasma membrane; EXPRESSED IN: 22 plant structures; EXPRESSED DURING: 13 growth stages; CONTAINS InterPro DOMAIN/s: Protein of unknown function DUF1005 (InterPro:IPR010410); BEST Arabidopsis thaliana protein match is: Protein of unknown function (DUF1005) (TAIR:AT1G50040.1); Has 782 Blast hits to 189 proteins in 38 species: Archae - 0; Bacteria -…	0.169476	0.000388312	1.32782e-06	0.308871	0.00237353	3.35979e-06	8.73219e-26	1.70681e-15	1.25152e-05	1.75509e-29	4.98327e-17	0.0398117	1.48136e-05	5.12073e-09	3.19706e-18	2.96238e-09	0.0733034	3.73597e-12	1.72027e-07	0.59401	0.133698	1	1	0.00376668	0.00899123	0.541654	0.135502	0.00105991	0.695339	0.14336	1	-1.28033	1.24206	-1.46695	1.26632	1.342	-1.6013	-2.08303	-1.72927	1.0312	-8.69849	-8.7868	1.7182	1.32027	-1.9889	-10.804
203	AT1G18570	MYB51	myb domain protein 51 (MYB51); CONTAINS InterPro DOMAIN/s: SANT, DNA-binding (InterPro:IPR001005), Homeodomain-like (InterPro:IPR009057), Myb, DNA-binding (InterPro:IPR014778), HTH transcriptional regulator, Myb-type, DNA-binding (InterPro:IPR017930), Homeodomain-related (InterPro:IPR012287), Myb transcription factor (InterPro:IPR015495); BEST Arabidopsis thaliana protein match is: myb domain pro…	0.640603	0.435372	0.190084	2.12772e-07	1.91082e-37	5.35557e-35	1.23386e-06	0.000180356	1.88383e-21	2.64584e-21	1.4304e-49	0.562786	2.24751e-43	4.06943e-41	0.029162	0.0013318	1.48606e-40	0.248589	4.26598e-35	0.00290566	0.419664	1	1	0.51687	0.0184899	0.00119753	0.645799	6.21415e-05	0.208276	7.60594e-11	1	1.50463	2.02778	1.16898	1.08333	1.19907	7.31713	8.91898	-1.10769	1.07176	-1.89474	1.09259	-1.25483	-1.40389	3.60845	-3.84211
204	AT3G19690	AT3G19690	CAP (Cysteine-rich secretory proteins, Antigen 5, and Pathogenesis-related 1 protein) superfamily protein; FUNCTIONS IN: molecular_function unknown; INVOLVED IN: biological_process unknown; LOCATED IN: endomembrane system, extracellular region; EXPRESSED IN: male gametophyte, pollen tube; EXPRESSED DURING: L mature pollen stage, M germinated pollen stage; CONTAINS InterPro DOMAIN/s: Allergen V5/T…	0.368008	1	0.445041	1	0.859113	0.142836	0.405071	0.482406	0.581782	0.230839	0.789258	1	0.465294	0.0522007	0.107442	0.130506	0.505641	0.116363	0.455188	0.802165	0.283763	1	0.0480968	0.104066	0.829897	0.272391	0.649344	1	1	0.530127	1	1.66667	1.33333	1	2.33333	2.66667	-1.5	-3	1	4	-3	0	1.6	2.4	-2	-4
205	AT1G16130	WAKL2	wall associated kinase-like 2 (WAKL2); FUNCTIONS IN: kinase activity; INVOLVED IN: protein amino acid phosphorylation; LOCATED IN: integral to membrane; EXPRESSED IN: stem, cotyledon, leaf whorl, leaf; EXPRESSED DURING: LP.06 six leaves visible, LP.04 four leaves visible, LP.10 ten leaves visible, LP.08 eight leaves visible, LP.12 twelve leaves visible; CONTAINS InterPro DOMAIN/s: Wall-associated…	0.0270549	4.06589e-19	1.13512e-11	0.505735	1.99111e-24	1.60252e-17	1.18458e-49	2.33748e-24	6.2078e-27	1.10247e-51	3.21704e-19	0.0654828	3.28608e-20	1.65347e-13	2.91647e-44	4.83612e-18	6.59581e-26	6.60041e-49	1.28848e-16	0.423259	0.0336301	1	1.02841e-19	1	0.52919	1.24983e-15	1.24405e-12	0.504418	0.572902	0.0779007	1	1.2973	-1.27586	-1.72093	1.67568	1.74324	8.06757	6.13514	6.24324	6.33784	30.0811	17.7027	1.34375	4.88542	10.2931	38.3793
206	AT3G57530	CPK32	calcium-dependent protein kinase 32 (CPK32); FUNCTIONS IN: protein binding, calcium-dependent protein kinase C activity, calmodulin-dependent protein kinase activity, kinase activity; INVOLVED IN: response to salt stress, protein amino acid phosphorylation, N-terminal protein myristoylation, abscisic acid mediated signaling pathway; LOCATED IN: nucleus, plasma membrane, cytoplasm; EXPRESSED IN: 2…	0.584166	0.343362	0.116834	0.42194	0.00651241	0.000364435	1.25216e-20	8.1702e-17	0.177447	3.80162e-17	1.46525e-12	0.272143	2.34178e-06	3.78148e-08	2.14071e-23	1.19697e-19	1.5727e-09	1.55585e-27	8.63656e-10	0.0996071	0.168187	0.932202	0.0731209	0.824695	0.000162131	1	0.000947195	0.0280691	0.33188	0.530127	1	1.23774	1.14237	-1.18578	-1.13359	-1.1935	1.453	1.73978	1.22071	1.29973	3.41689	2.7861	-1.47724	1.05008	1.27191	2.99106
207	AT1G28480	GRX480	GRX480; FUNCTIONS IN: electron carrier activity, protein disulfide oxidoreductase activity; INVOLVED IN: salicylic acid mediated signaling pathway, jasmonic acid mediated signaling pathway, response to salicylic acid stimulus; LOCATED IN: cellular_component unknown; EXPRESSED IN: 21 plant structures; EXPRESSED DURING: 13 growth stages; CONTAINS InterPro DOMAIN/s: Glutaredoxin-like, plant II (Inte…	1	0.0236706	0.055343	0.359441	0.0600148	0.0704801	2.28971e-22	2.32831e-17	0.659861	8.13816e-20	1.8441e-18	0.573956	0.000151694	0.000192201	3.71367e-23	2.36539e-18	0.00369623	1.99747e-21	6.22995e-14	0.180084	0.000205972	0.00283636	0.000283621	0.409958	0.0781292	0.10212	1	1	0.313235	0.982481	1	6	4	3	1	18	7	17	9	17	144	114	3	2.83333	1.75	36
208	AT4G21870	HSP15.4	HSP20-like chaperones superfamily protein; CONTAINS InterPro DOMAIN/s: Heat shock protein Hsp20 (InterPro:IPR002068), HSP20-like chaperone (InterPro:IPR008978); BEST Arabidopsis thaliana protein match is: HSP20-like chaperones superfamily protein (TAIR:AT1G53540.1); Has 2331 Blast hits to 2331 proteins in 523 species: Archae - 47; Bacteria - 802; Metazoa - 2; Fungi - 44; Plants - 1239; Viruses - …	2.36863e-07	1.93779e-07	1	1	3.50404e-10	0.411588	4.09773e-15	0.00136328	2.0415e-10	1.33062e-15	0.043172	0.205294	5.68711e-10	0.386429	2.53392e-12	0.00892242	2.97353e-06	9.08594e-09	0.168886	0.974615	1.06429e-06	1	0.000656849	0.2241	1.58416e-05	0.00540309	0.245753	0.176909	1	1	1	-1.20588	1.04878	-1.4386	-4.55556	-3.72727	-6.83333	-7.45455	-4.1	-2.27778	-27.3333	-27.3333	-3.09091	-1.88889	-7.16667	-28.6667
209	AT3G56710	SIB1	sigma factor binding protein 1 (SIB1); CONTAINS InterPro DOMAIN/s: VQ (InterPro:IPR008889); BEST Arabidopsis thaliana protein match is: VQ motif-containing protein (TAIR:AT2G41180.1); Has 66 Blast hits to 66 proteins in 11 species: Archae - 0; Bacteria - 0; Metazoa - 0; Fungi - 0; Plants - 66; Viruses - 0; Other Eukaryotes - 0 (source: NCBI BLink).	5.52055e-29	2.06355e-14	1.60766e-06	1.21146e-18	1.1693e-20	3.18843e-55	1.65885e-12	1.61256e-35	0.965789	0.014877	0.00489822	4.34964e-11	1.17077e-32	1.69341e-63	3.74412e-20	1.22086e-42	4.5046e-12	0.00288298	9.1603e-05	1.66999e-05	5.24777e-13	8.7724e-07	4.97418e-15	1	3.57246e-27	2.64173e-29	0.766784	0.0233554	0.00146624	0.0117137	1	1.66299	2.9685	2.27244	-7.21591	-2.56048	3.33858	4.84252	-2.78509	-2.84753	2.44409	2.44724	-4.25806	-4.73543	1.12467	-1.21456
210	AT3G23955	AT3G23955	F-box family protein; CONTAINS InterPro DOMAIN/s: FBD (InterPro:IPR013596), F-box domain, cyclin-like (InterPro:IPR001810), F-box domain, Skp2-like (InterPro:IPR022364), FBD-like (InterPro:IPR006566); BEST Arabidopsis thaliana protein match is: F-box/RNI-like/FBD-like domains-containing protein (TAIR:AT5G53635.1); Has 1142 Blast hits to 1107 proteins in 25 species: Archae - 0; Bacteria - 0; Metaz…	0.415011	1	0.549135	0.456027	0.30985	0.0486713	1	1	0.0509431	0.36844	0.280344	0.906427	1	0.386429	0.410006	0.454993	0.841664	0.220985	0.455188	0.603466	0.401699	1	0.399885	0.587016	0.073634	0.0775465	1	0.28845	0.730256	0.530127	1	3	0	2	0	0	4	1	1	0	1	0	0	0	13.3333	3.33333
211	AT3G17690	ATCNGC19	cyclic nucleotide gated channel 19 (CNGC19); FUNCTIONS IN: ion channel activity, cyclic nucleotide binding, calmodulin binding; INVOLVED IN: ion transport, transmembrane transport; LOCATED IN: membrane; EXPRESSED IN: hypocotyl, root; CONTAINS InterPro DOMAIN/s: Cyclic nucleotide-binding (InterPro:IPR000595), Ion transport (InterPro:IPR005821), Cyclic nucleotide-binding-like (InterPro:IPR018490), …	0.312904	0.0110857	0.36454	0.263634	0.279644	0.0146035	0.347671	0.000225328	1	0.934641	1	0.817036	0.704622	0.0788374	0.887554	0.00364158	0.302404	0.409172	1	1	0.0735268	0.994596	0.269909	0.465385	0.203667	0.549458	0.865811	0.10028	1	0.776408	1	-1.33333	1.83333	-1.33333	-2	-3	1.83333	1.33333	-6	-2	1.75	1	-2.25	-1.5	1	-1.04762
212	AT4G37240	AT4G37240	unknown protein; FUNCTIONS IN: molecular_function unknown; INVOLVED IN: N-terminal protein myristoylation; LOCATED IN: cellular_component unknown; EXPRESSED IN: 22 plant structures; EXPRESSED DURING: 13 growth stages; BEST Arabidopsis thaliana protein match is: unknown protein (TAIR:AT2G23690.1); Has 30201 Blast hits to 17322 proteins in 780 species: Archae - 12; Bacteria - 1396; Metazoa - 17338;…	0.00841376	0.000993863	0.914246	0.629095	0.000820251	0.786071	3.62801e-05	0.391559	3.86342e-05	8.37984e-07	0.375241	0.145414	6.23368e-05	0.179503	0.000228098	0.454993	0.0221218	0.0333237	1	0.451031	0.00553292	1	0.0184371	0.6748	0.207013	0.418085	1	0.0303914	0.741266	1	1	-2.16667	1.38462	-2.6	-6.5	-6.5	-13	0	-13	-4.33333	0	0	-3	-2	-18	0
213	AT5G52740	AT5G52740	Copper transport protein family; FUNCTIONS IN: metal ion binding; INVOLVED IN: metal ion transport; LOCATED IN: cellular_component unknown; EXPRESSED IN: 11 plant structures; EXPRESSED DURING: 8 growth stages; CONTAINS InterPro DOMAIN/s: Heavy metal transport/detoxification protein (InterPro:IPR006121); BEST Arabidopsis thaliana protein match is: Copper transport protein family (TAIR:AT5G52760.1)…	0.00313078	0.00930596	1	5.19512e-18	0.0143684	4.12308e-08	7.58373e-05	0.186351	1.51481e-12	5.19515e-28	4.00136e-10	1	0.0227378	8.72661e-08	0.00688076	1	0.0245858	0.00810082	1.89892e-06	0.128027	0.00988398	1	0.00207518	1	0.837413	0.440467	0.917295	1.26985e-16	1	0.400031	1	-4	13.8333	1	-12	-6	2.58333	2.33333	-6	-12	0	-12	-1.5	-3	-5.35484	0
214	AT5G56960	BHLH41	basic helix-loop-helix (bHLH) DNA-binding family protein; FUNCTIONS IN: DNA binding, sequence-specific DNA binding transcription factor activity; INVOLVED IN: response to chitin, regulation of transcription; LOCATED IN: nucleus; CONTAINS InterPro DOMAIN/s: Helix-loop-helix DNA-binding domain (InterPro:IPR001092), Helix-loop-helix DNA-binding (InterPro:IPR011598); BEST Arabidopsis thaliana protein…	0.317575	6.35066e-10	1.06872e-10	0.590013	8.40169e-12	2.71586e-13	8.47781e-19	0.000314104	6.90633e-10	4.38994e-17	0.00425194	0.962353	1.14731e-21	6.01254e-23	1.05713e-10	0.80072	3.65097e-22	2.10001e-11	0.000106437	1	0.292071	1	0.318359	1.71787e-06	0.492874	0.172536	0.0370583	0.390063	0.00110336	0.00960963	1	-2	2.5	-2	0	0	41	92.5	33.5	3.5	76.5	28.5	0	7	16.4	30.6
215	AT1G68840	RAV2	related to ABI3/VP1 2 (RAV2); FUNCTIONS IN: transcription repressor activity, DNA binding, sequence-specific DNA binding transcription factor activity; INVOLVED IN: regulation of transcription, DNA-dependent; LOCATED IN: chloroplast; EXPRESSED IN: 12 plant structures; EXPRESSED DURING: 8 growth stages; CONTAINS InterPro DOMAIN/s: DNA-binding, integrase-type (InterPro:IPR016177), Transcriptional f…	1.75672e-35	3.06977e-36	1	3.06785e-06	9.5769e-48	2.2024e-06	1.549e-19	2.99759e-09	2.59165e-35	1.0703e-06	7.42999e-22	0.0192788	5.25032e-45	0.000374441	7.11536e-28	0.00480182	4.38126e-38	3.16624e-20	1.45281e-09	0.0105529	5.79544e-29	0.123548	1.14532e-32	0.488201	7.75985e-20	1.31883e-23	0.375544	0.0705969	0.741266	0.00540891	1	1.54342	2.06723	1.493	8.36975	6.4986	16.3894	13.5854	9.36975	7.87675	4.2409	4.17367	4.21053	5.10345	7.92818	2.05149
216	AT1G27770	ACA1	autoinhibited Ca2+-ATPase 1 (ACA1); FUNCTIONS IN: calcium channel activity, calcium-transporting ATPase activity, calmodulin binding; INVOLVED IN: cation transport, calcium ion transport, metabolic process, ATP biosynthetic process; LOCATED IN: endoplasmic reticulum, plasma membrane, chloroplast inner membrane; EXPRESSED IN: 24 plant structures; EXPRESSED DURING: 13 growth stages; CONTAINS InterP…	0.0145295	1.53504e-08	0.00642985	0.000298816	2.84021e-22	1.25775e-14	1.43837e-18	0.0003565	3.31105e-11	2.92159e-08	0.2711	0.932114	1.17092e-25	6.08995e-18	3.5885e-22	1.09348e-06	7.60973e-24	1.41704e-20	0.368919	0.0114915	1	0.0968649	0.000246651	0.162841	0.00331315	0.777653	0.000751733	0.00386889	0.741266	0.362853	1	1.41185	1.59886	1.06138	1.35046	1.02498	3.87152	4.22341	2.12491	1.62384	3.33405	2.80585	-1.37744	1.15015	2.42143	2.08527
217	AT4G32800	ERF043	Integrase-type DNA-binding superfamily protein; FUNCTIONS IN: DNA binding, sequence-specific DNA binding transcription factor activity; INVOLVED IN: regulation of transcription, DNA-dependent; LOCATED IN: nucleus; EXPRESSED IN: 10 plant structures; EXPRESSED DURING: 7 growth stages; CONTAINS InterPro DOMAIN/s: DNA-binding, integrase-type (InterPro:IPR016177), Pathogenesis-related transcriptional …	6.57713e-19	1.2917e-24	0.114269	0.0941665	4.7334e-14	0.0443027	7.38996e-23	0.469999	2.39421e-19	2.0488e-28	0.00100599	0.143373	6.19956e-11	0.00157917	2.88473e-21	1	1.53826e-06	1.13206e-16	6.63556e-06	8.60466e-07	2.35344e-15	0.478801	7.21226e-20	0.185965	0.00896195	1.71308e-05	0.17943	0.00085945	0.741266	0.728732	1	-3.26316	1.33871	-1.36264	-11.8095	-6.2	-5.06122	-3.93651	-35.4286	-11.8095	-19.0769	-41.3333	-1.9	-3.61905	-6.77551	-25.5385
218	AT4G11470	CRK31	cysteine-rich RLK (RECEPTOR-like protein kinase) 31 (CRK31); FUNCTIONS IN: protein serine/threonine kinase activity, protein kinase activity, ATP binding; INVOLVED IN: protein amino acid phosphorylation; LOCATED IN: endomembrane system; EXPRESSED IN: cotyledon; CONTAINS InterPro DOMAIN/s: Protein kinase, ATP binding site (InterPro:IPR017441), Protein kinase, catalytic domain (InterPro:IPR000719),…	0.0334122	1	0.0591663	0.000880357	2.1712e-33	8.3632e-30	1.48339e-12	9.70314e-13	1.13129e-26	1.37236e-05	2.96079e-16	0.0274133	1.28707e-33	4.30642e-30	2.5999e-13	1.44531e-13	9.78026e-30	7.3695e-09	6.58468e-13	0.34636	0.00120508	0.704193	0.230922	0.392434	0.0564913	1	0.0537254	0.426442	1	0.798882	1	6.66667	40	20	16.6667	36.6667	883.333	846.667	0	6.66667	183.333	163.333	5.5	1	22.0833	4.58333
219	AT1G55450	AT1G55450	S-adenosyl-L-methionine-dependent methyltransferases superfamily protein; FUNCTIONS IN: methyltransferase activity; INVOLVED IN: response to salt stress; EXPRESSED IN: 20 plant structures; EXPRESSED DURING: 13 growth stages; CONTAINS InterPro DOMAIN/s: Methyltransferase type 11 (InterPro:IPR013216); BEST Arabidopsis thaliana protein match is: S-adenosyl-L-methionine-dependent methyltransferases s…	3.58378e-06	0.0604205	0.0263732	2.94219e-07	1.80792e-14	7.59272e-28	0.0422225	1	0.0133707	3.31705e-13	2.28699e-20	0.0431153	3.24413e-21	1.62294e-34	0.066622	8.32592e-05	2.68719e-14	0.96302	7.37523e-15	0.00484785	9.50808e-07	1	0.000186396	0.26355	2.73352e-15	4.14234e-12	0.438759	0.00970039	0.163956	0.00014812	1	1.48419	1.98302	1.36475	-1.87692	-1.84848	2.90398	3.71311	-1.25681	-1.57565	-1.22966	-1.01727	-2.74351	-2.33856	1.46442	-2.43844
220	AT1G72940	AT1G72940	Toll-Interleukin-Resistance (TIR) domain-containing protein; FUNCTIONS IN: transmembrane receptor activity, ATP binding; INVOLVED IN: signal transduction, defense response, apoptosis, innate immune response; LOCATED IN: intrinsic to membrane; EXPRESSED IN: 22 plant structures; EXPRESSED DURING: 13 growth stages; CONTAINS InterPro DOMAIN/s: NB-ARC (InterPro:IPR002182), Toll-Interleukin receptor (I…	2.56375e-15	9.31834e-13	0.459491	0.000218073	4.3459e-11	3.9746e-33	6.0205e-05	0.000424101	0.00660072	3.15289e-14	8.00906e-22	0.002251	1.24666e-10	1.01612e-32	0.0807677	5.30446e-17	0.00142174	0.281061	2.07781e-05	0.000455223	3.14493e-10	0.169797	3.11515e-09	0.397482	5.79141e-21	7.76027e-20	0.996414	0.870343	1	8.67757e-08	1	2.03061	2.08163	1.85714	-13.0667	-4.9	3.5051	3.27551	-7	-4.26087	-2.27907	1.02041	-9.95	-8.65217	1.68382	-4.74419
221	AT3G45640	ATMPK3	mitogen-activated protein kinase 3 (MPK3); CONTAINS InterPro DOMAIN/s: Protein kinase, ATP binding site (InterPro:IPR017441), Serine/threonine-protein kinase domain (InterPro:IPR002290), Serine/threonine-protein kinase-like domain (InterPro:IPR017442), Protein kinase-like domain (InterPro:IPR011009), Serine/threonine-protein kinase, active site (InterPro:IPR008271), MAP kinase, conserved site (In…	0.000238068	0.0320461	0.332296	0.0332707	0.180213	1.70818e-07	0.633481	0.167189	0.521353	0.00188284	0.0371251	0.00243399	0.0127989	4.84745e-10	0.794018	0.115671	9.71437e-09	0.00766393	0.0034432	0.063227	2.8947e-07	0.530639	7.65266e-06	0.110997	2.03296e-13	1.37038e-11	0.78146	3.14597e-07	0.749633	1	1	1.18402	1.24894	-1.37507	-1.48658	-1.64435	1.21053	1.27276	-1.19076	-1.4934	-1.02199	-1.24545	-1.94694	-1.76822	-1.03174	-1.2764
222	AT3G06070	AT3G06070	unknown protein; BEST Arabidopsis thaliana protein match is: unknown protein (TAIR:AT5G19190.1); Has 33 Blast hits to 33 proteins in 12 species: Archae - 0; Bacteria - 0; Metazoa - 1; Fungi - 0; Plants - 32; Viruses - 0; Other Eukaryotes - 0 (source: NCBI BLink).	1.01666e-06	1.6269e-16	0.000742833	0.0591802	6.0591e-31	2.20006e-16	1.22629e-52	7.97657e-31	2.52957e-24	1.16262e-47	3.01642e-17	4.7082e-15	3.22762e-28	7.60173e-14	2.52752e-48	1.23655e-27	1.78659e-05	2.0727e-28	5.85281e-17	0.117696	9.95221e-11	0.414217	1.17678e-18	0.825469	9.08723e-06	1.57579e-12	0.010491	2.03704e-08	0.86525	1	1	-1.4146	-1.36722	-3.19274	-1.98094	-2.41139	-7.18868	-6.60694	-3.19274	-3.59434	-81.6429	-114.3	-1.70464	-2.54088	-5.25786	-59.7143
223	AT3G46080	ZAT8	C2H2-type zinc finger family protein; FUNCTIONS IN: sequence-specific DNA binding transcription factor activity, zinc ion binding, nucleic acid binding; INVOLVED IN: response to chitin, regulation of transcription; LOCATED IN: intracellular; CONTAINS InterPro DOMAIN/s: Zinc finger, C2H2-like (InterPro:IPR015880), Zinc finger, C2H2-type (InterPro:IPR007087); BEST Arabidopsis thaliana protein match…	0.39439	8.24416e-16	1.86277e-12	0.144158	1.72291e-50	1.27201e-48	7.6964e-58	6.03022e-41	1.48203e-47	1.66927e-55	0.000331568	0.000752923	4.63646e-54	2.45689e-52	2.39943e-62	4.33011e-47	4.2257e-48	1.64544e-57	8.24412e-06	0.685786	0.00200171	0.212984	4.24504e-05	1.97919e-05	0.0309722	0.00144394	0.483353	0.145602	0.389871	0.0117851	1	2.33333	4.66667	12	3	10.3333	616.333	756.333	57	15.3333	1032.67	998.667	4.42857	6.57143	132.071	221.286
224	AT4G19520	AT4G19520	disease resistance protein (TIR-NBS-LRR class) family; FUNCTIONS IN: transmembrane receptor activity, ATP binding; INVOLVED IN: signal transduction, apoptosis, defense response, innate immune response; LOCATED IN: intrinsic to membrane; CONTAINS InterPro DOMAIN/s: NB-ARC (InterPro:IPR002182), Leucine-rich repeat (InterPro:IPR001611), Disease resistance protein (InterPro:IPR000767), Toll-Interleuk…	0.251861	0.000583924	0.107011	0.211811	1	0.315127	7.27465e-26	3.95023e-15	0.123784	1.25002e-30	4.65879e-25	2.85453e-08	0.0166543	0.402916	1.86167e-22	3.89099e-12	3.74147e-15	2.17255e-39	1.07042e-14	0.260992	0.99443	0.351468	0.00122557	1	0.0574922	0.172536	0.000654751	0.000187718	0.180927	0.467179	1	1.11384	-1.18628	-1.77233	1.13566	-1.00794	1.07379	1.27627	1.50866	1.46704	3.38583	2.31991	-1.12268	1.31711	1.27382	4.01655
225	AT3G56380	ARR17	response regulator 17 (RR17); CONTAINS InterPro DOMAIN/s: CheY-like (InterPro:IPR011006), Signal transduction response regulator, receiver domain (InterPro:IPR001789); BEST Arabidopsis thaliana protein match is: response regulator 16 (TAIR:AT2G40670.1); Has 39813 Blast hits to 39289 proteins in 2430 species: Archae - 260; Bacteria - 34490; Metazoa - 15; Fungi - 615; Plants - 1410; Viruses - 6; Ot…	1	1	1	1	1	1	1	1	1	1	1	1	1	1	1	1	1	1	1	1	1	1	1	1	1	1	1	1	1	1	1	0	0	0	0	0	0	0	0	0	0	0	0	0	0	0
226	AT1G78410	AT1G78410	VQ motif-containing protein; CONTAINS InterPro DOMAIN/s: VQ (InterPro:IPR008889); BEST Arabidopsis thaliana protein match is: VQ motif-containing protein (TAIR:AT1G17147.1); Has 53 Blast hits to 53 proteins in 9 species: Archae - 0; Bacteria - 0; Metazoa - 0; Fungi - 0; Plants - 53; Viruses - 0; Other Eukaryotes - 0 (source: NCBI BLink).	0.601912	2.15914e-09	7.42118e-07	3.31232e-08	8.6845e-25	1.60276e-22	1.70857e-09	1	3.28225e-09	1	4.94802e-09	0.0014253	6.13893e-32	8.32591e-30	6.18523e-11	0.562729	4.68541e-23	0.000560815	1.22695e-11	0.30505	0.0189807	0.41361	0.0492856	0.000371942	0.569206	0.891261	1	0.0423125	0.0910081	0.591762	1	2.11111	8.44444	4.44444	1.55556	3.33333	27.5556	38.6667	9.55556	2.88889	9.55556	8.77778	1.57895	1.36842	3.26316	1.13158
227	AT1G08860	BON3	BONZAI 3 (BON3); FUNCTIONS IN: calcium-dependent phospholipid binding; INVOLVED IN: N-terminal protein myristoylation, cellular homeostasis, positive regulation of cellular defense response, negative regulation of cell death; EXPRESSED IN: sperm cell, male gametophyte, flower, pollen tube; EXPRESSED DURING: L mature pollen stage, M germinated pollen stage, 4 anthesis, petal differentiation and ex…	0.273643	0.000386152	0.0320766	0.185595	8.44475e-09	8.00185e-07	7.40928e-32	9.86503e-26	3.54592e-06	7.62417e-30	1.5975e-19	1	3.9403e-09	3.51002e-07	2.14726e-33	1.19454e-27	5.15531e-09	2.08225e-33	2.6955e-20	0.616866	0.019256	0.620512	1	0.00207845	0.140051	0.462646	0.0265508	0.229928	1	0.400031	1	3.33333	10	0	6.66667	23.3333	133.333	133.333	50	0	996.667	843.333	7	0	13.3333	99.6667
228	AT5G67450	AZF1	zinc-finger protein 1 (ZF1); CONTAINS InterPro DOMAIN/s: Zinc finger, C2H2-like (InterPro:IPR015880), Zinc finger, C2H2-type (InterPro:IPR007087); BEST Arabidopsis thaliana protein match is: C2H2 and C2HC zinc fingers superfamily protein (TAIR:AT3G49930.1); Has 1807 Blast hits to 1807 proteins in 277 species: Archae - 0; Bacteria - 0; Metazoa - 736; Fungi - 347; Plants - 385; Viruses - 0; Other E…	0.276003	0.846357	0.158576	0.28818	0.0503032	0.691589	0.0172883	0.0784684	0.736816	0.00010894	7.37476e-06	0.262152	3.33597e-07	0.000176658	0.108053	0.302759	2.30845e-10	0.968589	9.86421e-10	1	1	0.715765	0.24482	0.721608	0.799602	0.437023	0.189114	0.014704	0.0268732	0.882621	1	-1.19048	1.6	-1.78571	1.56	1.16	2.04	4.16	-1.13636	-1.66667	-2.77778	-2.77778	1.38095	-1.4	1.275	-4.44444
229	AT3G56400	WRKY70	WRKY DNA-binding protein 70 (WRKY70); CONTAINS InterPro DOMAIN/s: DNA-binding WRKY (InterPro:IPR003657); BEST Arabidopsis thaliana protein match is: WRKY DNA-binding protein 54 (TAIR:AT2G40750.1); Has 3203 Blast hits to 2772 proteins in 182 species: Archae - 0; Bacteria - 0; Metazoa - 0; Fungi - 0; Plants - 3190; Viruses - 0; Other Eukaryotes - 13 (source: NCBI BLink).	4.45286e-19	4.49662e-15	0.286265	0.97931	0.0250948	6.30848e-13	4.88592e-05	2.27962e-05	0.00864693	6.86099e-06	0.121597	0.00057379	0.0658641	6.76445e-14	0.120529	1.27692e-19	0.12887	1.27457e-07	0.000455974	0.00392752	0.32194	1.8846e-13	2.0353e-12	0.661065	3.20947e-06	6.30372e-22	1.49964e-08	0.000279896	1	8.25009e-08	1	1.56652	1.03605	-1.76248	-5.46948	-1.12888	-1.38856	-1.3722	-3.77023	-3.19178	-1.75982	1.11845	-1.76841	-5	-1.43862	-1.82326
230	AT5G61610	AT5G61610	Oleosin family protein; INVOLVED IN: lipid storage; LOCATED IN: monolayer-surrounded lipid storage body, endomembrane system, integral to membrane, membrane; CONTAINS InterPro DOMAIN/s: Oleosin (InterPro:IPR000136); BEST Arabidopsis thaliana protein match is: oleosin3 (TAIR:AT5G51210.1); Has 7022 Blast hits to 3384 proteins in 600 species: Archae - 4; Bacteria - 1751; Metazoa - 1578; Fungi - 403;…	1	0.457704	0.581915	0.418583	0.254358	0.284855	0.0679665	0.391559	1	0.00297531	0.0021419	0.000409633	0.135345	0.151974	0.107442	0.454993	0.0669031	1.48726e-06	0.00358752	0.700105	0.0843961	0.28465	0.465735	1	0.381769	1	0.474258	0.0423359	1	1	1	-3	2.33333	7.33333	1	0	2.66667	3	-3	-3	0	0	0	1	1.14286	0
231	AT5G01100	AT5G01100	O-fucosyltransferase family protein; CONTAINS InterPro DOMAIN/s: GDP-fucose protein O-fucosyltransferase (InterPro:IPR019378); BEST Arabidopsis thaliana protein match is: O-fucosyltransferase family protein (TAIR:AT3G54100.1); Has 1807 Blast hits to 1807 proteins in 277 species: Archae - 0; Bacteria - 0; Metazoa - 736; Fungi - 347; Plants - 385; Viruses - 0; Other Eukaryotes - 339 (source: NCBI B…	0.115928	0.362129	0.885728	0.64501	0.252652	0.881586	3.0404e-05	0.00368903	0.0473816	6.41898e-07	0.00498597	0.151467	2.00021e-05	0.0184417	1.89179e-10	9.6681e-08	4.57072e-09	9.55315e-15	0.0255474	1	0.271597	1	0.222913	0.042166	0.484573	0.113544	0.011863	0.595005	0.0410014	0.0224776	1	1.04545	-1.29412	-1.78378	1.60606	1.51515	1.5303	2.81818	1.43939	-1.53488	2.92424	3.39394	1.44928	-1.60465	1.98039	3.78431
232	AT1G76210	AT1G76210	Arabidopsis protein of unknown function (DUF241); CONTAINS InterPro DOMAIN/s: Protein of unknown function DUF241, plant (InterPro:IPR004320); BEST Arabidopsis thaliana protein match is: Arabidopsis protein of unknown function (DUF241) (TAIR:AT1G20520.1); Has 440 Blast hits to 428 proteins in 13 species: Archae - 0; Bacteria - 0; Metazoa - 0; Fungi - 0; Plants - 440; Viruses - 0; Other Eukaryotes …	0.415011	1	0.549135	0.456027	0.368842	1	0.352645	0.391559	1	1	1	1	0.791826	0.179503	0.410006	0.454993	0.813044	0.426742	0.243671	0.603466	0.401699	1	0.527674	0.6748	0.073634	1	0.124054	0.512412	0.51493	1	1	3	0	1	0	0	0	2	1	3	0	0	0	1	0	0
233	AT2G31880	SOBIR1	SUPPRESSOR OF BIR1 1 (SOBIR1); FUNCTIONS IN: protein serine/threonine kinase activity, kinase activity, ATP binding; INVOLVED IN: protein amino acid phosphorylation, transmembrane receptor protein tyrosine kinase signaling pathway, positive regulation of defense response, negative regulation of floral organ abscission, positive regulation of cell death; LOCATED IN: plasma membrane; EXPRESSED IN: …	0.852978	0.599925	1	3.01159e-09	1.65905e-06	2.54232e-05	1.39364e-22	6.68768e-20	0.226196	5.38144e-06	3.86436e-09	0.0816015	3.84239e-08	7.4098e-07	1.02044e-18	3.15013e-16	3.75379e-13	1.34823e-24	0.000123824	0.312603	0.0875587	0.582174	0.00909822	0.199619	1	0.393416	0.674133	2.33456e-13	0.95639	0.372593	1	1.15877	2.10254	-1.2911	1.04631	1.28335	1.86659	1.94763	1.1742	1.4355	3.8892	2.57222	1.10752	1.23882	-1.1264	1.84976
234	AT1G30040	ATGA2OX2	gibberellin 2-oxidase (GA2OX2); CONTAINS InterPro DOMAIN/s: Isopenicillin N synthase (InterPro:IPR002283), Oxoglutarate/iron-dependent oxygenase (InterPro:IPR005123); BEST Arabidopsis thaliana protein match is: gibberellin 2-oxidase 3 (TAIR:AT2G34555.1); Has 8540 Blast hits to 8490 proteins in 994 species: Archae - 0; Bacteria - 1137; Metazoa - 84; Fungi - 1033; Plants - 4909; Viruses - 0; Other …	0.568802	5.11814e-10	2.41028e-07	0.000466886	7.29095e-29	1.29038e-26	1.42508e-43	5.8501e-28	7.15177e-19	3.76278e-35	1.0083e-08	1	4.91854e-32	6.76794e-30	3.08547e-48	6.64258e-34	3.67307e-32	1.48702e-48	6.49969e-11	0.924897	0.000113363	0.0231267	7.06067e-10	1	0.00132974	3.01633e-08	0.0270743	0.000743317	0.717601	0.0406396	1	1.23077	3.76923	1	1.46154	4.23077	27.6154	31.5385	7.69231	7.46154	65.5385	64.4615	3.4375	6.0625	7.32653	17.3878
235	AT5G59820	RHL41	RESPONSIVE TO HIGH LIGHT 41 (RHL41); FUNCTIONS IN: sequence-specific DNA binding transcription factor activity, zinc ion binding, nucleic acid binding; INVOLVED IN: in 11 processes; LOCATED IN: intracellular; EXPRESSED IN: 24 plant structures; EXPRESSED DURING: 13 growth stages; CONTAINS InterPro DOMAIN/s: Zinc finger, C2H2-like (InterPro:IPR015880), Zinc finger, C2H2-type (InterPro:IPR007087); B…	1	4.89077e-07	5.34429e-07	2.03626e-15	8.48193e-44	4.0476e-44	4.03709e-46	2.87812e-34	9.23931e-22	1.01126e-24	0.48477	1.87722e-16	8.55069e-49	4.37311e-49	3.00692e-46	1.18537e-34	5.14632e-27	8.49528e-24	0.380649	0.0133419	0.0383377	0.0831132	0.0395767	0.0187607	0.552576	0.546964	1	1	0.176295	1	1	2.57895	9.57895	10.3421	-1.1875	2.23684	57.5789	78.0263	4.68421	2.21053	67.2632	53.1842	-1.15294	-1.16667	6.01099	7.02198
236	AT1G69890	AT1G69890	CONTAINS InterPro DOMAIN/s: Protein of unknown function DUF569 (InterPro:IPR007679), Actin cross-linking (InterPro:IPR008999); BEST Arabidopsis thaliana protein match is: Actin cross-linking protein (TAIR:AT1G27100.1); Has 237 Blast hits to 216 proteins in 14 species: Archae - 0; Bacteria - 0; Metazoa - 0; Fungi - 0; Plants - 237; Viruses - 0; Other Eukaryotes - 0 (source: NCBI BLink).	5.19054e-15	2.42078e-37	1.8104e-13	0.067068	3.11659e-34	4.52859e-11	1.39541e-49	6.43201e-07	4.04775e-28	9.89629e-45	5.77256e-10	0.233599	5.12401e-32	4.79885e-09	4.09995e-57	1.01132e-16	2.36012e-27	6.11967e-54	2.59549e-22	0.000146361	7.21456e-15	1	3.63323e-40	0.587016	0.000143643	1.37121e-28	1.24998e-16	0.909392	0.885268	0.000320499	1	1.78184	1.36043	1.28726	3.27371	3.45935	8.9878	7.65718	10.9282	12.6667	21.6856	19.4526	1.94144	7.10875	6.60657	15.9402
237	AT1G72240	AT1G72240	unknown protein; BEST Arabidopsis thaliana protein match is: unknown protein (TAIR:AT1G22470.1); Has 65 Blast hits to 63 proteins in 13 species: Archae - 0; Bacteria - 0; Metazoa - 1; Fungi - 0; Plants - 64; Viruses - 0; Other Eukaryotes - 0 (source: NCBI BLink).	0.00354624	0.00204849	1	1	0.918591	0.0121521	0.00520034	0.997488	0.959183	0.00522525	0.0194013	0.00481408	0.437073	0.0596088	0.0027551	1	0.0559509	1	0.0599836	1	0.00248298	1	0.0184123	0.898757	0.000928221	0.00842802	0.804168	0.00887184	1	0.974006	1	1.05882	1	-5.66667	-5.66667	-5.66667	-1.13333	-1.54545	-5.66667	-3.4	-4.25	-8.5	-6	-3.6	-1.13333	-4.25
238	AT4G18422	AT4G18422	unknown protein; FUNCTIONS IN: molecular_function unknown; INVOLVED IN: biological_process unknown; LOCATED IN: cellular_component unknown; Has 0 Blast hits to 0 proteins in 0 species (source: NCBI BLink).	0.0474855	0.0384558	1	1	0.251759	0.411588	0.236251	0.391559	0.157468	0.126901	1	0.69605	0.0374852	1	0.382795	0.324385	0.189207	0.974538	0.361336	0.00218715	0.0398439	1	0.0395767	1	4.16276e-08	4.58619e-08	1	0.512412	0.741266	1	1	5.5	1.25	-2	0	0	-4	0	0	0	-4	-4	0	0	-5	-5
239	AT1G14480	AT1G14480	Ankyrin repeat family protein; CONTAINS InterPro DOMAIN/s: Ankyrin repeat-containing domain (InterPro:IPR020683), Ankyrin repeat (InterPro:IPR002110); BEST Arabidopsis thaliana protein match is: Ankyrin repeat family protein (TAIR:AT1G14500.1); Has 8895 Blast hits to 5065 proteins in 313 species: Archae - 10; Bacteria - 564; Metazoa - 4493; Fungi - 246; Plants - 1339; Viruses - 29; Other Eukaryot…	0.276545	0.239016	1	3.9683e-05	0.00259467	1.58225e-05	0.0820055	0.903807	0.276545	1.01187e-09	1.10726e-06	0.500116	0.0122905	0.000118383	0.0564931	0.660701	0.181963	0.00383018	2.48003e-05	0.403418	1	0.465677	0.531565	0.0899066	0.356829	0.865093	0.778778	0.00389123	1	1	1	1.46429	3.28571	1.42857	-1.75	1.10714	2.53571	2.14286	-1.64706	1.39286	-2	-3.11111	-1.32258	-1.05128	-1.29577	-6.57143
240	AT2G27690	CYP94C1	cytochrome P450, family 94, subfamily C, polypeptide 1 (CYP94C1); CONTAINS InterPro DOMAIN/s: Cytochrome P450 (InterPro:IPR001128), Cytochrome P450, E-class, group I (InterPro:IPR002401); BEST Arabidopsis thaliana protein match is: cytochrome P450, family 94, subfamily B, polypeptide 3 (TAIR:AT3G48520.1); Has 28009 Blast hits to 27927 proteins in 1460 species: Archae - 46; Bacteria - 2607; Metazo…	0.0175994	0.0298915	1	0.148933	0.0144213	1	0.239813	0.00035244	0.653443	0.00199925	0.000139411	0.453799	0.00151152	0.691065	0.738343	0.00615145	0.053152	0.124866	0.000385977	0.861596	0.140611	0.845058	0.0103757	1	0.028418	0.00133262	0.522492	0.852582	0.946118	0.736793	1	1.17241	-2.07143	-1.52632	-3.22222	-1.93333	-2.9	-4.83333	-2.63636	-3.22222	1.62069	1.03448	-2.26667	-3.77778	-1.4	3.35714
241	AT3G05320	AT3G05320	O-fucosyltransferase family protein; CONTAINS InterPro DOMAIN/s: GDP-fucose protein O-fucosyltransferase (InterPro:IPR019378); Has 30201 Blast hits to 17322 proteins in 780 species: Archae - 12; Bacteria - 1396; Metazoa - 17338; Fungi - 3422; Plants - 5037; Viruses - 0; Other Eukaryotes - 2996 (source: NCBI BLink).	4.85897e-09	6.98164e-13	0.38299	0.386102	2.83695e-14	0.0986136	1.95934e-11	0.720015	1.07789e-10	2.53583e-08	0.375241	0.00596878	4.22303e-10	1	4.89129e-09	0.404235	0.00108708	0.00236659	1	0.498738	6.214e-08	1	1.74308e-13	1	6.89699e-11	8.76506e-17	0.0621276	0.194151	0.541857	0.954109	1	1.13913	-1.20419	-1.56463	-2.77108	-2.34694	-3.89831	-2.98701	-3.48485	-3.70968	-3.02632	-3.65079	-2.67347	-4.22581	-3.23729	-2.51316
242	AT2G25460	AT2G25460	CONTAINS InterPro DOMAIN/s: C2 calcium-dependent membrane targeting (InterPro:IPR000008); BEST Arabidopsis thaliana protein match is: unknown protein (TAIR:AT5G04860.1); Has 108 Blast hits to 69 proteins in 11 species: Archae - 0; Bacteria - 0; Metazoa - 0; Fungi - 0; Plants - 108; Viruses - 0; Other Eukaryotes - 0 (source: NCBI BLink).	0.0551243	5.31451e-07	0.00989019	0.760729	2.73965e-16	7.82716e-11	1.995e-64	1.42599e-56	1.2162e-17	4.82009e-65	4.46418e-50	1	1.54418e-17	4.5461e-12	7.38898e-69	8.18886e-62	1.0364e-16	2.14635e-68	6.64913e-55	0.721771	0.000793388	0.607884	0.000129693	0.531346	0.0152348	0.00394397	0.972472	0.633522	1	0.00133495	1	1.3	-1.36364	1.1	2.1	3.3	11.3333	11.7	4.96667	3.63333	575.3	624.633	2.53846	2.79487	15.4545	784.5
243	AT1G61120	TPS04	terpene synthase 04 (TPS04); CONTAINS InterPro DOMAIN/s: Terpene synthase, metal-binding domain (InterPro:IPR005630), Terpenoid synthase (InterPro:IPR008949), Terpenoid cylases/protein prenyltransferase alpha-alpha toroid (InterPro:IPR008930), Terpene synthase-like (InterPro:IPR001906); BEST Arabidopsis thaliana protein match is: Terpenoid cyclases/Protein prenyltransferases superfamily protein (…	0.957509	0.000149407	0.000128935	0.0548887	6.97346e-08	1.4838e-08	0.0931545	0.0478458	0.00122444	0.849679	0.000173498	9.64012e-09	7.98966e-08	1.57821e-08	0.00348746	0.546303	0.669561	0.00219813	0.0240603	2.73677e-05	1.16944e-13	2.18883e-12	0.951111	0.00389372	0.00115351	1.33422e-05	5.74582e-12	0.000427701	1	0.396814	1	5.6	2.46154	9.09231	-1.27451	16.3385	7.81538	7.26154	4.33846	1.26154	2.21538	2.8	2.91758	-4.43902	3.175	-1.11111
244	AT4G30280	ATXTH18	xyloglucan endotransglucosylase/hydrolase 18 (XTH18); FUNCTIONS IN: hydrolase activity, acting on glycosyl bonds, xyloglucan endotransglucosylase activity; INVOLVED IN: xyloglucan metabolic process; LOCATED IN: endomembrane system, apoplast, cell wall; EXPRESSED IN: 13 plant structures; EXPRESSED DURING: 7 growth stages; CONTAINS InterPro DOMAIN/s: Xyloglucan endotransglucosylase/hydrolase (Inter…	0.271755	0.937973	0.190346	0.0255247	0.00119233	5.70335e-06	0.721848	0.422825	0.650937	0.00188869	0.000121522	0.71953	0.773637	0.0769291	0.585641	0.981514	0.283431	0.196821	1	0.609076	0.502323	1	0.0874609	0.37686	1	0.00599183	0.0108489	0.00518735	0.0796491	0.33985	1	1.35135	-3.36364	1.35135	1.59459	1.45946	-5.28571	-1.23333	-1.12121	-2.17647	1.32432	-1.68182	1.08	-2.94118	-1.57143	4.45455
245	AT4G06539	AT4G06539	gypsy-like retrotransposon family (Athila), has a 3.6e-174 P-value blast match to GB:CAA57397 Athila ORF 1 (Arabidopsis thaliana)	NA	NA	NA	NA	NA	NA	NA	NA	NA	NA	NA	NA	NA	NA	NA	NA	NA	NA	NA	NA	NA	NA	NA	NA	NA	NA	NA	NA	NA	NA	#VALUE!	#VALUE!	#VALUE!	#VALUE!	#VALUE!	#VALUE!	#VALUE!	#VALUE!	#VALUE!	#VALUE!	#VALUE!	#VALUE!	#VALUE!	#VALUE!	#VALUE!	#VALUE!
246	AT2G01180	ATPAP1	phosphatidic acid phosphatase 1 (PAP1); FUNCTIONS IN: phosphatidate phosphatase activity; INVOLVED IN: phospholipid metabolic process, response to stress; LOCATED IN: plasma membrane, integral to plasma membrane; EXPRESSED IN: 15 plant structures; EXPRESSED DURING: 8 growth stages; CONTAINS InterPro DOMAIN/s: Phosphatidic acid phosphatase/chloroperoxidase, N-terminal (InterPro:IPR016118), Phospha…	1.79899e-05	0.00660187	0.283449	1	0.180213	7.14088e-09	1.99112e-20	3.61346e-28	0.397383	2.38441e-19	4.26179e-16	0.000200701	3.89105e-09	1.0102e-20	1.32162e-18	2.09804e-26	1.99113e-19	1.60366e-29	0.000500408	0.553006	1.70923e-05	1	3.63035e-06	0.211529	8.16943e-08	1.50738e-08	1	0.000117631	0.000293018	0.947437	1	1.14407	1.07627	-2.03448	-2.33663	-2.18519	1.37712	2.54237	-1.58389	-2.26923	5.02966	3.49576	-2.5	-2.59615	1.27953	4.67323
247	AT5G44568	AT5G44568	unknown protein; FUNCTIONS IN: molecular_function unknown; INVOLVED IN: biological_process unknown; LOCATED IN: endomembrane system; Has 19 Blast hits to 19 proteins in 2 species: Archae - 0; Bacteria - 0; Metazoa - 0; Fungi - 0; Plants - 19; Viruses - 0; Other Eukaryotes - 0 (source: NCBI BLink).	0.00286872	8.89684e-09	0.0127466	4.32583e-08	0.0969314	0.2611	4.51404e-07	0.425635	5.32758e-13	1.00455e-21	0.000947711	0.605317	0.0245245	0.606587	0.000150985	0.083226	0.215585	0.0033131	0.15714	0.00893016	0.383271	0.259544	0.0045601	0.0109613	1.68607e-05	3.13635e-09	0.144618	3.80965e-09	1	0.545611	1	2.02439	3.56098	-1.28125	-2.92857	-1.32258	-1.64	-2.15789	-20.5	-2.5625	-8.2	-5.85714	-2.67742	-5.1875	-5.84	-29.2
248	AT1G07150	MAPKKK13	mitogen-activated protein kinase kinase kinase 13 (MAPKKK13); FUNCTIONS IN: protein serine/threonine kinase activity, protein kinase activity, kinase activity, ATP binding; INVOLVED IN: protein amino acid phosphorylation; EXPRESSED IN: 8 plant structures; EXPRESSED DURING: LP.04 four leaves visible, 4 anthesis, LP.10 ten leaves visible, petal differentiation and expansion stage; CONTAINS InterPro…	0.00185953	3.35474e-06	0.331774	1	0.000112254	0.768265	2.96933e-09	0.273087	0.000477287	1.3619e-08	0.0372876	0.24983	0.00683963	0.866483	5.4248e-14	0.00060357	0.30837	2.37907e-10	2.9103e-07	1	0.00627781	1	4.938e-09	0.475945	0.00825234	1.38072e-08	0.00316216	0.454075	0.741266	0.0547761	1	-1.0625	1.11765	1.82353	3	2.88235	3.76471	2.64706	4.70588	6.17647	6.23529	6.70588	3.0625	6.5625	3.36842	5.57895
249	AT1G70130	LECRK52	Concanavalin A-like lectin protein kinase family protein; FUNCTIONS IN: kinase activity; INVOLVED IN: protein amino acid phosphorylation; LOCATED IN: endomembrane system; EXPRESSED IN: hypocotyl, male gametophyte, root; CONTAINS InterPro DOMAIN/s: Legume lectin, beta chain (InterPro:IPR001220), Protein kinase, ATP binding site (InterPro:IPR017441), Serine/threonine-protein kinase-like domain (Int…	0.00175679	1	0.00384496	1	0.180213	0.0608321	0.000962322	0.000980702	0.20454	0.000956839	0.047439	0.00188111	0.370594	0.0199755	5.94187e-10	4.54341e-10	0.0148426	0.000554308	2.97919e-08	0.312603	0.0139803	0.879344	0.0970354	0.205607	0.403436	1	0.647987	0.003776	1	0.000693254	1	6.66667	0	33.3333	30	20	6.66667	3.33333	0	10	33.3333	93.3333	3	1.5	6.66667	33.3333
250	AT2G27080	AT2G27080	Late embryogenesis abundant (LEA) hydroxyproline-rich glycoprotein family; CONTAINS InterPro DOMAIN/s: Late embryogenesis abundant protein, group 2 (InterPro:IPR004864); BEST Arabidopsis thaliana protein match is: Late embryogenesis abundant (LEA) hydroxyproline-rich glycoprotein family (TAIR:AT5G21130.1); Has 1062 Blast hits to 1061 proteins in 28 species: Archae - 0; Bacteria - 0; Metazoa - 0; …	0.753612	0.553483	0.315852	0.783617	0.652774	0.264281	0.000250784	6.98371e-06	0.263	0.00269831	1.24191e-05	0.0141417	0.169679	0.525265	2.46321e-06	4.0583e-08	0.33867	0.0440001	0.0016894	0.269941	0.201462	0.85992	0.139721	0.758083	1	0.00118721	0.00356599	0.103377	0.207138	0.369696	1	1.71053	1.28947	2.5	1.26316	1.78947	-1.26667	1.71053	-1.35714	-2.11111	3.31579	3.23684	1.04615	-3.61111	-1.63333	2.57143
251	AT4G21840	ATMSRB8	methionine sulfoxide reductase B8 (MSRB8); FUNCTIONS IN: peptide-methionine-(S)-S-oxide reductase activity; INVOLVED IN: oxidation reduction; LOCATED IN: cytosol; EXPRESSED IN: root; CONTAINS InterPro DOMAIN/s: Methionine sulphoxide reductase B (InterPro:IPR002579), Mss4-like (InterPro:IPR011057); BEST Arabidopsis thaliana protein match is: methionine sulfoxide reductase B7 (TAIR:AT4G21830.2); Ha…	1	0.882536	0.832386	2.69493e-08	9.36302e-21	7.29853e-21	4.43239e-05	0.000268628	3.93109e-06	0.0577059	5.06144e-11	0.057016	6.00957e-15	3.66462e-15	4.09958e-21	1.96908e-20	7.91847e-10	4.98951e-16	0.016248	0.295113	1.25748e-08	2.17761e-07	1	1	2.64164e-05	0.293644	1.43037e-07	0.000705385	0.235815	1.11134e-10	1	3	16.2	4.4	-1.25	17	48	29.4	1.6	1.4	9.8	38	5.66667	-2.14286	2.96296	-1.65306
252	AT1G63750	AT1G63750	Disease resistance protein (TIR-NBS-LRR class) family; FUNCTIONS IN: nucleoside-triphosphatase activity, nucleotide binding, ATP binding; INVOLVED IN: defense response, apoptosis; EXPRESSED IN: 7 plant structures; EXPRESSED DURING: 7 growth stages; CONTAINS InterPro DOMAIN/s: ATPase, AAA+ type, core (InterPro:IPR003593), NB-ARC (InterPro:IPR002182), Leucine-rich repeat (InterPro:IPR001611), Disea…	0.415011	0.897282	0.298317	0.309762	1	0.52045	0.124452	0.34345	0.182703	1	0.087082	0.28357	0.00480704	9.21548e-05	0.116505	0.312327	2.16789e-05	0.00221907	0.418141	0.167106	0.600246	0.300116	0.821734	1	0.381769	0.247254	1	0.0181896	0.0348121	1	1	1.22826	1.18261	-1.21053	-1.18557	1.13043	1.03696	1.45	1.12174	1.10652	1.31957	1.00217	-1.08654	-1.11002	-1.14046	1.11581
253	AT4G13340	LRX3	Leucine-rich repeat (LRR) family protein; FUNCTIONS IN: structural constituent of cell wall; LOCATED IN: cell wall, plant-type cell wall; EXPRESSED IN: 23 plant structures; EXPRESSED DURING: 13 growth stages; CONTAINS InterPro DOMAIN/s: Leucine-rich repeat-containing N-terminal domain, type 2 (InterPro:IPR013210); BEST Arabidopsis thaliana protein match is: Leucine-rich repeat (LRR) family protei…	1	1.0463e-10	2.7855e-10	0.0227389	5.69584e-05	3.17736e-05	1.82453e-06	0.0788887	2.1609e-10	1.46304e-12	0.614228	6.64288e-09	0.0105294	0.00664783	0.694402	9.55019e-12	0.000558253	1.93773e-10	0.00260524	0.261474	0.540702	0.976417	2.77472e-05	0.0682344	0.0143277	0.0172249	1.66059e-06	5.53198e-14	0.604978	8.9035e-07	1	-1.46206	1.57901	-3.32184	1.01615	1.19839	-2.0257	-1.63277	-3.6125	-2.15136	-2.3624	-1.41899	1.75211	-1.47146	-3.1986	-3.73025
254	AT3G10930	AT3G10930	unknown protein; FUNCTIONS IN: molecular_function unknown; INVOLVED IN: biological_process unknown; LOCATED IN: mitochondrion; EXPRESSED IN: 18 plant structures; EXPRESSED DURING: 9 growth stages; Has 1 Blast hits to 1 proteins in 1 species: Archae - 0; Bacteria - 0; Metazoa - 0; Fungi - 0; Plants - 1; Viruses - 0; Other Eukaryotes - 0 (source: NCBI BLink).	0.403262	0.746151	0.976535	5.33143e-11	7.06318e-38	2.34524e-35	4.43548e-12	9.41749e-11	5.08175e-20	1	3.26596e-20	6.74588e-05	5.935e-37	1.96352e-34	3.00073e-24	4.10827e-23	8.51557e-27	1.19287e-13	2.94306e-05	0.106177	0.617262	1	1	0.709211	0.223281	0.0206082	0.486413	0.0137865	1	2.9574e-06	1	2.88889	13	6.22222	1.88889	1.66667	87.8889	79.3333	1.55556	-1.125	14.3333	26	-1.73333	-3.25	6.76068	1.10256
255	AT1G19180	TIFY10A	jasmonate-zim-domain protein 1 (JAZ1); CONTAINS InterPro DOMAIN/s: Tify (InterPro:IPR010399), CCT domain-like (InterPro:IPR018467); BEST Arabidopsis thaliana protein match is: TIFY domain/Divergent CCT motif family protein (TAIR:AT1G74950.1); Has 439 Blast hits to 432 proteins in 29 species: Archae - 0; Bacteria - 0; Metazoa - 0; Fungi - 0; Plants - 439; Viruses - 0; Other Eukaryotes - 0 (source:…	0.0285783	2.26907e-12	5.16233e-06	0.762874	4.83082e-10	8.65618e-05	3.85229e-55	8.44556e-40	3.26701e-08	7.85583e-54	5.69399e-42	0.169969	3.69087e-16	6.96198e-10	1.47281e-55	1.57241e-40	2.30377e-11	2.83726e-52	5.89864e-37	0.00214342	0.000275675	0.597439	9.63376e-05	0.00557089	1	1	1	0.533327	0.164212	1	1	1.91983	1.14346	1.40928	1.54852	2.15612	3.41772	4.79747	3.97046	2.15612	69.519	50.4135	1.12308	1.12308	2.98893	60.797
256	AT1G32910	AT1G32910	HXXXD-type acyl-transferase family protein; FUNCTIONS IN: transferase activity, transferring acyl groups other than amino-acyl groups, transferase activity; INVOLVED IN: biological_process unknown; LOCATED IN: cellular_component unknown; CONTAINS InterPro DOMAIN/s: Transferase (InterPro:IPR003480); BEST Arabidopsis thaliana protein match is: HXXXD-type acyl-transferase family protein (TAIR:AT1G78…	1	1	1	1	0.0208338	0.0243567	0.000659263	0.000645533	0.0258054	0.000657911	0.367151	1	0.000472239	0.000561826	0.00910039	0.00892257	0.00055579	0.00947114	0.592643	0.553006	0.203439	0.491561	1	1	0.93887	0.393416	0.243964	1	0.67139	0.750295	1	3.33333	0	0	0	6.66667	16.6667	33.3333	0	0	33.3333	16.6667	2	0	16.6667	33.3333
257	AT5G06320	NHL3	NDR1/HIN1-like 3 (NHL3); FUNCTIONS IN: molecular_function unknown; INVOLVED IN: defense response to virus, defense response to bacterium, response to bacterium; LOCATED IN: plasma membrane; EXPRESSED IN: 28 plant structures; EXPRESSED DURING: 13 growth stages; CONTAINS InterPro DOMAIN/s: Late embryogenesis abundant protein, group 2 (InterPro:IPR004864); BEST Arabidopsis thaliana protein match is:…	0.0111138	0.927256	0.0756317	1	8.56411e-16	5.50861e-23	1.04778e-30	1.86252e-31	3.16994e-15	2.2771e-30	8.94302e-08	0.877948	4.00429e-17	2.23258e-24	7.01613e-35	1.1131e-35	2.16617e-18	3.87362e-36	2.52353e-10	0.347271	0.16742	0.715765	0.553659	1	0.00265882	0.0290194	0.732083	0.813544	1	0.177399	1	1.24363	1.03116	-1.07786	-1.63426	-1.28131	4.28045	4.42493	-1.02467	-1.15359	10.0354	8.27762	-1.59347	-1.43464	4.1511	9.73214
258	AT2G26530	AR781	AR781; FUNCTIONS IN: molecular_function unknown; INVOLVED IN: biological_process unknown; LOCATED IN: plasma membrane; EXPRESSED IN: 21 plant structures; EXPRESSED DURING: 10 growth stages; CONTAINS InterPro DOMAIN/s: Protein of unknown function DUF1645 (InterPro:IPR012442); BEST Arabidopsis thaliana protein match is: Protein of unknown function (DUF1645) (TAIR:AT2G15760.1); Has 167 Blast hits to…	1.52531e-07	0.920442	5.57674e-06	0.426092	1	4.20946e-08	1.81161e-10	1.99615e-11	0.265718	1.42977e-13	6.47346e-10	0.00188111	0.000760483	2.04007e-16	1.87506e-23	1.56787e-24	6.89508e-11	9.35864e-33	1.9018e-13	0.000793176	5.63008e-05	0.641498	0.41145	0.929601	2.53231e-14	7.88282e-07	0.00639484	0.0857834	0.0227622	7.18366e-06	1	1.63072	-1.19635	-1.63098	-2.29919	-1.75514	1.06682	1.58265	-1.02033	-1.1313	2.517	2.72098	-2.86214	-1.84483	1.2763	3.01122
259	AT1G66930	AT1G66930	Protein kinase superfamily protein; FUNCTIONS IN: kinase activity; INVOLVED IN: protein amino acid phosphorylation; LOCATED IN: cellular_component unknown; EXPRESSED IN: root; CONTAINS InterPro DOMAIN/s: Protein kinase, ATP binding site (InterPro:IPR017441), Serine/threonine-protein kinase domain (InterPro:IPR002290), Serine-threonine/tyrosine-protein kinase (InterPro:IPR001245), Protein kinase-l…	0.298085	0.00865172	0.285804	6.24594e-05	2.40055e-07	5.34543e-10	0.40694	0.000321956	0.456833	0.00084366	1.68091e-05	0.794119	0.126648	0.00380888	0.722943	0.00156579	0.441782	1	0.478882	1	0.246919	1	0.249261	0.354124	0.207013	0.21877	1	0.00138785	0.00644249	1	1	1	6	1.5	-3	-3	8.83333	2.33333	0	-3	1.83333	1.16667	-3	-3	1.47222	-3.27273
260	AT1G44100	AAP5	amino acid permease 5 (AAP5); CONTAINS InterPro DOMAIN/s: Amino acid transporter, transmembrane (InterPro:IPR013057); BEST Arabidopsis thaliana protein match is: amino acid permease 3 (TAIR:AT1G77380.1); Has 2256 Blast hits to 2241 proteins in 209 species: Archae - 0; Bacteria - 0; Metazoa - 536; Fungi - 289; Plants - 1230; Viruses - 0; Other Eukaryotes - 201 (source: NCBI BLink).	1.49267e-08	0.000547757	0.0696787	0.370186	1.44899e-12	0.23455	1.33852e-13	5.43661e-05	7.67863e-16	3.20729e-17	0.967218	0.00472003	0.000103754	0.0790156	0.000618599	1	0.608273	0.905267	0.998149	1	1.49336e-06	0.813237	1.40715e-07	0.234355	4.25307e-06	4.90408e-07	0.999444	0.00010773	0.014722	0.000190345	1	-1.10049	1.13402	-1.4058	-2.00295	-1.68486	-2.20455	-1.55023	-1.4	-1.75907	-2.2862	-1.80106	-1.53102	-1.59845	-2.5	-2.59259
261	AT3G02140	TMAC2	TWO OR MORE ABRES-CONTAINING GENE 2 (TMAC2); CONTAINS InterPro DOMAIN/s: Protein of unknown function DUF1675 (InterPro:IPR012463); BEST Arabidopsis thaliana protein match is: ABI five binding protein 3 (TAIR:AT3G29575.4); Has 163 Blast hits to 161 proteins in 14 species: Archae - 0; Bacteria - 0; Metazoa - 0; Fungi - 0; Plants - 163; Viruses - 0; Other Eukaryotes - 0 (source: NCBI BLink).	6.67059e-27	2.17667e-36	0.00366546	1	8.77887e-36	0.0031938	2.72258e-80	1.52417e-52	9.5588e-36	2.53225e-80	4.53517e-53	1	1.01045e-33	0.0296768	2.36398e-81	1.67616e-54	3.30902e-33	3.85487e-81	3.59609e-56	1	1.52082e-29	0.843954	1.74495e-41	0.17518	1.65137e-27	2.15627e-39	3.7143e-05	1	0.966369	0.530127	1	1.14286	-1.07692	1.07143	18.5714	21.7857	29.3571	25.5	30.9286	39.1429	350.143	280.357	19.0625	34.25	31.6154	377.077
262	AT1G05135	AT1G05135	expressed protein, isoform contains a non-consensus TG acceptor site at intron.	NA	NA	NA	NA	NA	NA	NA	NA	NA	NA	NA	NA	NA	NA	NA	NA	NA	NA	NA	NA	NA	NA	NA	NA	NA	NA	NA	NA	NA	NA	#VALUE!	#VALUE!	#VALUE!	#VALUE!	#VALUE!	#VALUE!	#VALUE!	#VALUE!	#VALUE!	#VALUE!	#VALUE!	#VALUE!	#VALUE!	#VALUE!	#VALUE!	#VALUE!
263	AT4G17460	HAT1	HAT1; FUNCTIONS IN: DNA binding, sequence-specific DNA binding transcription factor activity; INVOLVED IN: regulation of transcription, DNA-dependent, transcription, regulation of transcription; LOCATED IN: nucleus; EXPRESSED IN: 22 plant structures; EXPRESSED DURING: 13 growth stages; CONTAINS InterPro DOMAIN/s: HD-ZIP protein, N-terminal (InterPro:IPR006712), Helix-turn-helix motif, lambda-like…	8.82129e-07	4.79987e-21	9.37056e-07	0.10462	2.45079e-08	0.806085	1.0129e-47	1.55165e-19	0.000355783	7.00425e-43	6.92279e-33	5.80656e-06	2.39536e-13	0.0144439	2.12381e-31	2.08782e-05	0.00680458	1.91201e-18	6.1513e-11	0.047562	0.00724542	0.179249	0.00673495	3.20817e-11	1	1	1	0.0181904	0.310088	1.99528e-06	1	-1.51255	-1.29966	-1.85877	-2.00175	-1.40663	-2.02655	-2.84119	-4.04594	-1.41884	-30.9459	-12.1809	1.0753	1.06605	-1.55929	-23.8108
264	AT3G45960	ATEXLA3	expansin-like A3 (EXLA3); INVOLVED IN: plant-type cell wall organization, unidimensional cell growth, plant-type cell wall loosening; LOCATED IN: membrane, plant-type cell wall; EXPRESSED IN: leaf apex, hypocotyl, root, flower, leaf; EXPRESSED DURING: petal differentiation and expansion stage; CONTAINS InterPro DOMAIN/s: Barwin-related endoglucanase (InterPro:IPR009009), Pollen allergen, N-termin…	0.0759779	0.0120086	0.857552	0.265014	0.000110958	0.0821735	0.00740684	1	0.0255399	0.312516	0.289904	0.251587	0.000178358	0.0940198	0.0195066	1	0.0333499	0.399986	0.380121	0.553006	0.131632	1	0.0036249	1	0.814357	0.108842	0.452776	1	1	1	1	-1.77778	-2	-2	-2.66667	-2.28571	-16	-16	-4	-5.33333	-4	-5.33333	-1.28571	-3	-8	-2
265	AT3G28180	ATCSLC04	Cellulose-synthase-like C4 (CSLC04); FUNCTIONS IN: cellulose synthase activity, transferase activity, transferring glycosyl groups; INVOLVED IN: biological_process unknown; LOCATED IN: plasma membrane; EXPRESSED IN: 24 plant structures; EXPRESSED DURING: 13 growth stages; CONTAINS InterPro DOMAIN/s: Glycosyl transferase, family 2 (InterPro:IPR001173); BEST Arabidopsis thaliana protein match is: C…	2.53103e-23	4.29088e-33	0.00190792	0.00010152	1.99486e-08	1.35302e-08	2.10142e-28	0.0684898	5.60323e-19	5.68158e-39	1.19877e-12	2.67147e-06	3.23907e-06	5.52883e-11	7.90227e-13	1.64803e-11	1	0.00853301	0.00460457	4.37683e-07	9.31744e-26	0.915876	5.14938e-33	1	3.18617e-10	2.06684e-17	0.0129121	4.75493e-15	0.782349	1.7627e-06	1	-2.6875	1.86698	-2.22107	-8.02239	-9.03361	-2.41573	-2.13718	-18.2203	-18.8596	-10.6436	-4.79911	-3.36134	-7.01754	-4.51011	-19.8713
266	AT5G47230	ERF5	ethylene responsive element binding factor 5 (ERF5); CONTAINS InterPro DOMAIN/s: DNA-binding, integrase-type (InterPro:IPR016177), Pathogenesis-related transcriptional factor/ERF, DNA-binding (InterPro:IPR001471); BEST Arabidopsis thaliana protein match is: ethylene responsive element binding factor 6 (TAIR:AT4G17490.1); Has 30201 Blast hits to 17322 proteins in 780 species: Archae - 12; Bacteria…	0.00157666	0.00418926	1	0.370129	4.97587e-14	6.30459e-06	1.85859e-31	4.12124e-23	1.72188e-10	5.89458e-28	9.66341e-10	0.889607	1.15209e-20	1.63823e-11	9.65893e-25	1.60481e-16	8.5808e-19	4.82028e-23	0.18255	0.000347072	0.405641	0.184886	0.00743786	1	0.00275428	0.251739	0.183045	0.786091	0.147409	0.0695928	1	2.16667	1.3	1.12222	1.86667	1.31111	4.45556	6.11111	1.93333	1.83333	11.4	6.2	-1.65254	-1.18182	3.42735	8.76923
267	AT3G15356	AT3G15356	Legume lectin family protein; FUNCTIONS IN: carbohydrate binding, binding; INVOLVED IN: defense response to fungus, incompatible interaction; LOCATED IN: apoplast, cell wall; EXPRESSED IN: 7 plant structures; CONTAINS InterPro DOMAIN/s: Legume lectin, beta chain (InterPro:IPR001220), Concanavalin A-like lectin/glucanase, subgroup (InterPro:IPR013320), Concanavalin A-like lectin/glucanase (InterPr…	1.25178e-08	0.761512	1.18213e-06	1.98577e-09	6.72554e-34	1.26937e-18	1.05255e-13	6.01028e-12	2.87625e-17	0.200053	1.01253e-13	1.7578e-06	9.32199e-28	3.90454e-12	2.1783e-21	1.26953e-19	3.53559e-14	2.28023e-08	0.0299925	1	0.0940015	0.00103488	0.000119485	9.2119e-05	0.15289	6.42967e-05	8.40805e-08	0.390775	0.128461	0.00691602	1	-1.01026	4.18274	3.19289	3.68528	1.6802	24.467	14.7513	1.20812	-3.45614	5.78173	8.35533	1.69744	-3.42105	5.84951	1.38228
268	AT4G28085	AT4G28085	unknown protein; Has 30201 Blast hits to 17322 proteins in 780 species: Archae - 12; Bacteria - 1396; Metazoa - 17338; Fungi - 3422; Plants - 5037; Viruses - 0; Other Eukaryotes - 2996 (source: NCBI BLink).	1.27485e-09	5.86265e-34	7.78926e-15	0.0227633	2.54281e-17	0.0092041	2.17045e-62	5.23203e-25	2.17456e-24	1.00877e-66	1.27368e-41	0.117874	1.25715e-20	0.000114753	8.11572e-57	1.4134e-17	7.04697e-26	1.72449e-60	1.52459e-30	0.00888926	2.17736e-13	0.559409	1.98661e-33	1	1.54119e-05	1.08217e-23	8.23293e-11	0.842955	0.739473	0.0339359	1	1.74	-1.92308	-1.5625	3	3.94	4.72	5.16	9.8	9.46	35.84	22.48	2.26437	5.43678	9.07692	68.9231
269	AT3G22910	ACA13	ATPase E1-E2 type family protein / haloacid dehalogenase-like hydrolase family protein; FUNCTIONS IN: calcium-transporting ATPase activity, calmodulin binding; INVOLVED IN: cation transport, calcium ion transport, metabolic process, ATP biosynthetic process; LOCATED IN: membrane; EXPRESSED IN: 12 plant structures; EXPRESSED DURING: LP.04 four leaves visible, 4 anthesis, C globular stage, petal di…	0.265684	1.49916e-10	5.25773e-13	0.0387904	8.27575e-24	4.07972e-27	1.31846e-59	5.22712e-47	4.7184e-17	1.56947e-55	5.98519e-36	1.04875e-05	1.21537e-34	1.38346e-37	8.00391e-57	1.09384e-43	4.57192e-22	5.25008e-48	1.40365e-20	0.788328	0.0339345	0.00419799	0.00375872	0.00246562	0.00364738	0.000300785	0.750939	0.0665084	0.00117332	0.24296	1	-1.34722	1.74227	2.87629	-1.51563	1.80412	10.3608	18.9381	4.37113	2.06186	126.474	72.567	2.43056	2.77778	5.94675	72.5917
270	AT5G24030	SLAH3	SLAC1 homologue 3 (SLAH3); FUNCTIONS IN: transporter activity; INVOLVED IN: cellular ion homeostasis; LOCATED IN: integral to membrane, plasma membrane; EXPRESSED IN: 20 plant structures; EXPRESSED DURING: 10 growth stages; CONTAINS InterPro DOMAIN/s: C4-dicarboxylate transporter/malic acid transport protein (InterPro:IPR004695); BEST Arabidopsis thaliana protein match is: SLAC1 homologue 2 (TAIR…	2.58614e-15	1.47355e-22	0.0383989	0.000810134	1.73942e-21	0.0570338	0.185505	1.5277e-18	1.81406e-11	0.0402655	2.41243e-17	1.21627e-09	2.59269e-16	1	0.385285	6.12038e-19	0.0292477	2.50571e-07	1.71505e-12	0.0532478	1.03434e-17	0.897796	5.18662e-19	0.5242	7.53494e-11	5.31496e-12	0.960498	0.0164771	0.389871	1	1	-1.63813	-1.87946	-3.31496	-5.46753	-6.47692	-9.35556	-5.84722	-10.7949	-7.51786	-1.22384	-1.4669	-3.95385	-4.58929	-4.97778	1.53571
271	AT2G33580	LYK5	Protein kinase superfamily protein; FUNCTIONS IN: kinase activity; INVOLVED IN: protein amino acid phosphorylation, cell wall macromolecule catabolic process; LOCATED IN: plasma membrane; EXPRESSED IN: 21 plant structures; EXPRESSED DURING: 13 growth stages; CONTAINS InterPro DOMAIN/s: Peptidoglycan-binding lysin domain (InterPro:IPR018392), Protein kinase, catalytic domain (InterPro:IPR000719), …	0.0429664	0.00848263	0.984172	0.680984	3.57438e-06	0.0239226	0.052147	0.653775	0.00016581	0.280452	0.0111255	4.05062e-08	0.00228731	0.541673	0.290608	0.244841	0.00989227	1.8257e-05	0.141284	0.682532	0.00131361	0.715765	1.52637e-06	0.127749	3.71131e-05	1.93794e-08	0.229621	8.2353e-06	0.541857	0.743176	1	1.10331	-1.15789	-3.22667	-1.5414	-1.79259	-2.34951	-1.80597	-1.59211	-2.54737	-1.35955	-1.60265	-1.97778	-2.81053	-2.02913	-1.17416
272	AT4G21680	NRT1.8	NITRATE TRANSPORTER 1.8 (NRT1.8); FUNCTIONS IN: transporter activity, nitrate transmembrane transporter activity; INVOLVED IN: response to cadmium ion, oligopeptide transport, response to nitrate; LOCATED IN: plasma membrane, membrane; EXPRESSED IN: 9 plant structures; EXPRESSED DURING: LP.04 four leaves visible, 4 anthesis, petal differentiation and expansion stage; CONTAINS InterPro DOMAIN/s: O…	1	0.00246899	0.00305256	0.243064	0.160401	0.0971902	1.39596e-31	3.89968e-25	1	8.1261e-29	1.07629e-28	1.20963e-09	0.157875	0.0922625	9.73111e-30	2.69479e-23	5.26678e-07	1.96955e-14	3.74704e-26	0.163532	0.083062	0.180587	1.50923e-22	7.39459e-14	1	8.26937e-18	1.24038e-17	4.11135e-06	1	0.790738	1	3.625	3	22.875	-1.33333	4	3.25	3.125	7	80.25	205.5	120.75	1.10345	22.1379	1.08333	68.5
273	AT2G14290	AT2G14290	CONTAINS InterPro DOMAIN/s: F-box domain, cyclin-like (InterPro:IPR001810), F-box domain, Skp2-like (InterPro:IPR022364), Protein of unknown function DUF295 (InterPro:IPR005174); BEST Arabidopsis thaliana protein match is: F-box family protein with a domain of unknown function (DUF295) (TAIR:AT5G25290.1); Has 351 Blast hits to 340 proteins in 13 species: Archae - 0; Bacteria - 2; Metazoa - 0; Fun…	0.238963	0.0657478	0.00363943	0.533388	0.0271008	0.000416423	1.85395e-16	6.66142e-12	0.00202145	2.32013e-18	3.07626e-11	0.836327	1.10321e-06	3.98615e-09	1.23642e-11	1.78331e-07	1.14375e-07	8.60388e-13	0.0314317	1	0.00591121	0.000810972	1	0.0830983	0.0186011	0.732308	0.00356938	1	0.0731966	0.209416	1	1.2	-2.5	-1.66667	-5	4.8	3.8	9.2	3.4	-1.25	27.8	14.2	4	-1.5	9.5	69.5
274	AT5G66650	AT5G66650	Protein of unknown function (DUF607); CONTAINS InterPro DOMAIN/s: Protein of unknown function DUF607 (InterPro:IPR006769); BEST Arabidopsis thaliana protein match is: Protein of unknown function (DUF607) (TAIR:AT2G23790.1); Has 1807 Blast hits to 1807 proteins in 277 species: Archae - 0; Bacteria - 0; Metazoa - 736; Fungi - 347; Plants - 385; Viruses - 0; Other Eukaryotes - 339 (source: NCBI BLin…	0.00650003	4.58979e-22	4.55994e-13	0.456027	2.3081e-13	2.68296e-06	2.53172e-73	3.01994e-54	5.15304e-16	1.54715e-74	2.27893e-60	0.0404282	1.80466e-22	2.66016e-14	1.65384e-76	5.05757e-59	1.42969e-28	4.03952e-79	2.54282e-58	1	0.00014703	0.753962	8.75125e-31	0.0127854	0.000309316	1.01656e-29	8.17482e-19	0.443384	0.0180653	0.0327097	1	-1.04478	-1.34615	-1.89189	1.84286	2.35714	4.45714	6.85714	7.2	11.0286	136.486	114.9	2.46269	11.5224	6	183.731
275	AT5G13220	JAZ10	jasmonate-zim-domain protein 10 (JAZ10); FUNCTIONS IN: protein binding; INVOLVED IN: response to jasmonic acid stimulus, regulation of systemic acquired resistance, response to wounding; LOCATED IN: nucleus; EXPRESSED IN: 21 plant structures; EXPRESSED DURING: 11 growth stages; CONTAINS InterPro DOMAIN/s: Tify (InterPro:IPR010399), CCT domain-like (InterPro:IPR018467); BEST Arabidopsis thaliana p…	0.000155866	7.58105e-18	8.7272e-08	0.287206	0.00140462	0.652946	9.9125e-40	3.92698e-16	0.102248	4.76751e-37	3.29192e-33	0.0255492	0.00999377	0.281623	2.58416e-40	3.49882e-17	1	2.27314e-35	1.90025e-34	0.0278699	3.56059e-13	0.00126668	3.59312e-21	0.48593	9.60267e-07	5.47235e-14	0.00384608	0.512412	1	0.90897	1	4.28571	2.42857	4.14286	6.85714	22.4286	5.71429	4.28571	32.8571	42.5714	171	130.143	5.23333	9.93333	2.35294	70.4118
276	AT5G24210	AT5G24210	alpha/beta-Hydrolases superfamily protein; FUNCTIONS IN: triglyceride lipase activity; INVOLVED IN: lipid metabolic process; LOCATED IN: cellular_component unknown; EXPRESSED IN: 15 plant structures; EXPRESSED DURING: 9 growth stages; CONTAINS InterPro DOMAIN/s: Lipase, class 3 (InterPro:IPR002921); BEST Arabidopsis thaliana protein match is: alpha/beta-Hydrolases superfamily protein (TAIR:AT5G24…	0.00314212	2.18381e-14	5.80153e-06	0.181345	4.38315e-35	5.21791e-26	3.75587e-40	8.97845e-17	6.12236e-30	1.97018e-35	0.107083	0.468641	7.33915e-36	7.21918e-27	9.44192e-43	7.72491e-20	2.01811e-38	2.25501e-45	0.0176726	0.000108578	6.90543e-06	0.497052	3.01035e-18	0.458108	1	1.48848e-06	7.32325e-06	0.0207868	1	0.505468	1	1.5966	1.20899	-1.11821	1.43499	1.79587	6.05346	5.90765	2.73633	3.10571	7.34872	7.0729	1.12481	1.94521	5.00704	6.07839
277	AT3G22275	AT3G22275	unknown protein; FUNCTIONS IN: molecular_function unknown; INVOLVED IN: biological_process unknown; LOCATED IN: cellular_component unknown; Has 22 Blast hits to 22 proteins in 6 species: Archae - 0; Bacteria - 0; Metazoa - 0; Fungi - 0; Plants - 22; Viruses - 0; Other Eukaryotes - 0 (source: NCBI BLink).	0.17995	0.0805498	1	0.693064	0.289512	0.997226	0.0411791	1	0.873843	0.219819	0.489199	0.724259	0.79913	0.0522007	0.13531	1	0.313878	0.487391	0.057593	0.269069	0.0489671	1	0.0018246	0.508751	0.946357	0.223762	0.480358	1	0.421622	1	1	3.5	2	2	3.5	5	3	-2	4.5	8	5	3	1.42857	2.28571	1.5	2.5
278	AT1G33610	AT1G33610	Leucine-rich repeat (LRR) family protein; INVOLVED IN: signal transduction; LOCATED IN: endomembrane system; EXPRESSED IN: shoot apex, phloem, root, petiole, leaf; EXPRESSED DURING: LP.06 six leaves visible, LP.04 four leaves visible, LP.02 two leaves visible, LP.12 twelve leaves visible; CONTAINS InterPro DOMAIN/s: Leucine-rich repeat-containing N-terminal domain, type 2 (InterPro:IPR013210), Le…	0.101508	0.291041	0.005927	0.00449266	3.81597e-06	0.00788022	0.724398	0.0833966	0.19697	0.0120448	4.17567e-05	0.81268	9.22179e-09	8.72156e-05	0.000570493	2.78503e-06	4.07052e-10	5.23886e-05	0.061639	0.236851	0.12849	1	1	0.362318	1	0.17969	0.239551	0.00108625	0.71536	0.00752834	1	1.57895	2.34211	-1.22581	1.71053	1.73684	3.44737	4.15789	-1.52	1.10526	1.28947	2.07895	1.1	-1.42857	1.47191	-1.81633
279	AT4G36500	AT4G36500	unknown protein; FUNCTIONS IN: molecular_function unknown; INVOLVED IN: biological_process unknown; LOCATED IN: mitochondrion; EXPRESSED IN: 22 plant structures; EXPRESSED DURING: 13 growth stages; BEST Arabidopsis thaliana protein match is: unknown protein (TAIR:AT2G18210.1); Has 50 Blast hits to 50 proteins in 7 species: Archae - 0; Bacteria - 0; Metazoa - 0; Fungi - 0; Plants - 50; Viruses - 0…	2.67815e-17	2.7603e-11	0.0762207	0.000160951	0.563892	7.31808e-20	4.03362e-07	0.10671	0.00201359	1.09558e-17	6.46927e-09	0.439709	3.08517e-08	8.16886e-34	5.67758e-06	0.0428477	1.51253e-05	1.98577e-08	1.04403e-19	0.00297752	8.68994e-12	0.249319	1.32321e-16	0.193786	7.67613e-22	5.68111e-27	0.182407	0.018109	8.88946e-05	1	1	1.39671	1.53329	1.14688	-3.07384	-2.26242	1.15786	1.83665	-2.17139	-2.76471	-1.69814	-2.06374	-3.15994	-3.86148	-1.32424	-2.60373
280	AT2G30020	AT2G30020	Protein phosphatase 2C family protein; CONTAINS InterPro DOMAIN/s: Protein phosphatase 2C, manganese/magnesium aspartate binding site (InterPro:IPR000222), Protein phosphatase 2C-related (InterPro:IPR001932), Protein phosphatase 2C (InterPro:IPR015655), Protein phosphatase 2C, N-terminal (InterPro:IPR014045); BEST Arabidopsis thaliana protein match is: Protein phosphatase 2C family protein (TAIR:…	0.212049	0.0877651	1	1	0.323532	1	1.77009e-17	2.92854e-12	0.306773	1.0479e-17	3.39977e-14	1	0.00012307	0.0264373	2.11597e-18	2.76327e-13	0.000106644	1.5758e-18	2.91311e-08	2.28295e-06	0.179458	1	0.744651	0.51687	0.000197562	3.25112e-06	0.570335	1	0.0898052	0.903821	1	2.80851	-1.01732	-1.01293	1.34043	1.4383	1.3617	2.16596	1.54894	1.20426	5.85957	4.34468	-1.95266	-2.33216	1.38528	5.96104
281	AT2G34760	AT2G34760	pseudogene, tubulin beta chain -related, similar to beta-7 tubulin GI:416149 from (Zea mays); blastp match of 47% identity and 3.0e-15 P-value to SP|Q41784|TBB7_MAIZE Tubulin beta-7 chain (Beta-7 tubulin). (Maize) {Zea mays}	NA	NA	NA	NA	NA	NA	NA	NA	NA	NA	NA	NA	NA	NA	NA	NA	NA	NA	NA	NA	NA	NA	NA	NA	NA	NA	NA	NA	NA	NA	#VALUE!	#VALUE!	#VALUE!	#VALUE!	#VALUE!	#VALUE!	#VALUE!	#VALUE!	#VALUE!	#VALUE!	#VALUE!	#VALUE!	#VALUE!	#VALUE!	#VALUE!	#VALUE!
282	AT5G27420	CNI1	carbon/nitrogen insensitive 1 (CNI1); CONTAINS InterPro DOMAIN/s: Zinc finger, RING-type (InterPro:IPR001841), Zinc finger, C3HC4 RING-type (InterPro:IPR018957); BEST Arabidopsis thaliana protein match is: RING/U-box superfamily protein (TAIR:AT3G05200.1); Has 1807 Blast hits to 1807 proteins in 277 species: Archae - 0; Bacteria - 0; Metazoa - 736; Fungi - 347; Plants - 385; Viruses - 0; Other Eu…	2.13068e-09	1.98061e-24	6.28682e-07	1.18995e-17	2.18623e-60	1.79097e-47	2.9859e-55	5.46461e-26	1.65293e-39	1.909e-32	0.00630364	1.26276e-11	2.44745e-64	2.10902e-52	3.62705e-56	1.31308e-27	5.74525e-50	1.0514e-39	2.62672e-05	0.00010927	1.31248e-11	0.876785	1.37483e-19	0.29203	0.0170781	1.34009e-07	0.00959026	0.0759862	0.22529	0.792002	1	2.27174	5.32609	3.84783	3.1413	3.80435	50.6087	62.6957	7.44565	5.86957	36.25	29.3261	1.67464	2.58373	9.50204	6.80612
283	AT1G51330	AT1G51330	Serine protease inhibitor (SERPIN) family protein; FUNCTIONS IN: serine-type endopeptidase inhibitor activity; INVOLVED IN: biological_process unknown; LOCATED IN: cellular_component unknown; CONTAINS InterPro DOMAIN/s: Protease inhibitor I4, serpin, plant (InterPro:IPR015554), Protease inhibitor I4, serpin (InterPro:IPR000215); BEST Arabidopsis thaliana protein match is: serpin 2 (TAIR:AT2G14540…	1	1	1	1	1	1	0.370516	0.391559	1	0.36844	0.375241	1	0.370594	0.386429	1	1	0.40027	1	0.455188	1	1	1	1	1	1	1	1	1	0.741266	0.530127	1	0	0	0	0	0	0	3.33333	0	0	3.33333	0	0	0	0	3.33333
284	AT3G60420	AT3G60420	Phosphoglycerate mutase family protein; CONTAINS InterPro DOMAIN/s: Histidine phosphatase superfamily, clade-1 (InterPro:IPR013078), PRIB5 (InterPro:IPR012398); BEST Arabidopsis thaliana protein match is: Phosphoglycerate mutase family protein (TAIR:AT3G60450.1); Has 266 Blast hits to 264 proteins in 108 species: Archae - 0; Bacteria - 75; Metazoa - 4; Fungi - 55; Plants - 65; Viruses - 0; Other …	1	1	1	0.233527	1	1	0.174302	0.186351	0.180443	1	0.175234	1	1	1	0.0510631	0.0523587	1	0.0530676	0.0664341	1	1	1	1	1	1	1	1	0.281024	1	0.731476	1	0	6.66667	0	0	0	0	0	0	0	6.66667	10	0	0	0	1
285	AT5G22690	AT5G22690	Disease resistance protein (TIR-NBS-LRR class) family; FUNCTIONS IN: transmembrane receptor activity, ATP binding; INVOLVED IN: signal transduction, defense response, apoptosis, innate immune response; LOCATED IN: intrinsic to membrane; EXPRESSED IN: 20 plant structures; EXPRESSED DURING: 13 growth stages; CONTAINS InterPro DOMAIN/s: NB-ARC (InterPro:IPR002182), Leucine-rich repeat (InterPro:IPR0…	0.169988	0.863818	0.538138	0.0239115	6.70695e-09	2.96829e-05	0.00242871	0.0156744	0.00129081	0.797915	0.00597006	1	6.25528e-17	2.34164e-12	0.000274131	0.00205087	1.72254e-16	0.000367142	1.29598e-06	0.0699806	0.173469	1	0.308905	0.820586	0.599805	0.393416	1	0.0418814	0.0324127	0.744377	1	1.42446	1.51799	-1.00361	1.28058	1.31655	2.7554	4.18345	1.1259	1.27338	1.73381	1.40288	-1.08197	-1.11864	1.81517	1.14218
286	AT5G05290	ATEXPA2	expansin A2 (EXPA2); INVOLVED IN: plant-type cell wall modification involved in multidimensional cell growth, unidimensional cell growth, plant-type cell wall loosening; LOCATED IN: endomembrane system, extracellular region; CONTAINS InterPro DOMAIN/s: Barwin-related endoglucanase (InterPro:IPR009009), Pollen allergen, N-terminal (InterPro:IPR014734), Rare lipoprotein A (InterPro:IPR005132), Expa…	1	1	1	1	0.384273	0.411588	0.370516	0.391559	0.415444	0.36844	1	1	0.0774395	0.0855147	0.314101	0.324385	0.0861423	0.322343	0.646999	1	1	1	1	1	1	1	1	1	0.779256	1	1	0	0	0	0	0	3.33333	10	0	0	3.33333	3.33333	0	0	3.33333	3.33333
287	AT1G56510	WRR4	WHITE RUST RESISTANCE 4 (WRR4); FUNCTIONS IN: transmembrane receptor activity, nucleoside-triphosphatase activity, nucleotide binding, ATP binding; INVOLVED IN: defense response to fungus, incompatible interaction, defense response; LOCATED IN: intrinsic to membrane; EXPRESSED IN: 17 plant structures; EXPRESSED DURING: 10 growth stages; CONTAINS InterPro DOMAIN/s: ATPase, AAA+ type, core (InterPr…	2.35707e-27	4.34524e-32	0.293378	0.991158	7.32235e-26	0.603658	2.5736e-40	0.0028581	2.29942e-24	3.46913e-39	6.90627e-08	0.000244073	3.59752e-19	0.00247561	1.3986e-31	0.644257	1.32063e-08	3.15321e-21	7.54567e-07	0.596545	7.14648e-26	1	1.48514e-34	0.661434	1.33044e-28	4.88665e-37	0.0039515	0.00242779	0.179011	0.0649447	1	1.08162	-1.08015	-1.76258	-8.22535	-6.89764	-6.53731	-4.55065	-10.491	-12.8824	-21.1084	-16.8462	-7.46063	-13.9338	-6.05224	-19.5422
288	AT1G35230	AGP5	arabinogalactan protein 5 (AGP5); BEST Arabidopsis thaliana protein match is: arabinogalactan protein 10 (TAIR:AT4G09030.1); Has 52009 Blast hits to 24079 proteins in 1500 species: Archae - 200; Bacteria - 14022; Metazoa - 11286; Fungi - 4612; Plants - 7669; Viruses - 1962; Other Eukaryotes - 12258 (source: NCBI BLink).	0.218236	0.167246	1	1	0.0154879	0.000103496	0.139676	1	0.0378223	0.0843827	3.99775e-05	0.556914	0.169678	0.00337682	0.00306567	7.54968e-06	0.0169675	9.51739e-05	0.197026	0.98555	0.93906	0.283529	0.00743727	0.51687	1	0.00144959	0.00306216	0.495167	0.792945	1.68817e-05	1	1.2	1.1	-1.66667	-2.5	1.3	2.8	1.9	-2.5	-10	-2.5	2.6	1.08333	-12	2.54545	-2.75
289	AT1G10550	XTH33	xyloglucan:xyloglucosyl transferase 33 (XTH33); FUNCTIONS IN: hydrolase activity, acting on glycosyl bonds, hydrolase activity, hydrolyzing O-glycosyl compounds, xyloglucan:xyloglucosyl transferase activity; INVOLVED IN: plant-type cell wall modification involved in multidimensional cell growth; LOCATED IN: integral to plasma membrane; EXPRESSED IN: 14 plant structures; EXPRESSED DURING: 7 growth…	0.000209082	4.26448e-08	0.167549	0.00755024	9.30032e-12	0.000274216	1.07068e-09	0.641034	3.29839e-18	1.43901e-16	0.187649	1.59167e-06	3.40267e-09	0.0192467	2.89206e-07	1	0.332396	0.758632	0.772169	0.00128213	0.00108382	1	1	2.79455e-06	0.826946	0.000512412	0.00476747	9.36123e-12	0.53756	0.759579	1	-4.63636	2.07843	-8.5	-4.25	-3.1875	0	-25.5	-12.75	-1.08511	-25.5	-17	1.45455	4.27273	0	-53
290	AT1G17345	AT1G17345	SAUR-like auxin-responsive protein family ; CONTAINS InterPro DOMAIN/s: Auxin responsive SAUR protein (InterPro:IPR003676); BEST Arabidopsis thaliana protein match is: SAUR-like auxin-responsive protein family (TAIR:AT1G72430.1); Has 128 Blast hits to 128 proteins in 13 species: Archae - 0; Bacteria - 0; Metazoa - 0; Fungi - 0; Plants - 128; Viruses - 0; Other Eukaryotes - 0 (source: NCBI BLink).	0.198837	0.202096	1	1	1	0.175409	0.370516	0.817065	1	0.36844	0.375241	1	1	0.179503	1	0.244841	1	1	1	1	1	0.463131	0.0030655	0.225803	1	0.00433115	0.00469665	1	1	0.530127	1	0	0	0	6.66667	0	0	0	6.66667	26.6667	3.33333	0	0	26.6667	0	3.33333
291	AT2G26190	AT2G26190	calmodulin-binding family protein; FUNCTIONS IN: calmodulin binding; INVOLVED IN: N-terminal protein myristoylation; EXPRESSED IN: 22 plant structures; EXPRESSED DURING: 13 growth stages; CONTAINS InterPro DOMAIN/s: IQ calmodulin-binding region (InterPro:IPR000048); BEST Arabidopsis thaliana protein match is: calmodulin-binding family protein (TAIR:AT4G33050.3); Has 368 Blast hits to 279 proteins…	6.50644e-10	1.3204e-09	1	0.00141914	0.0202792	1.8343e-16	4.35811e-22	1.16098e-05	0.437635	7.56369e-32	1.22899e-28	1	0.000222798	3.67059e-20	0.00848561	0.00147812	5.3895e-05	0.0285193	2.04733e-09	0.0571378	7.88047e-07	0.576433	3.64332e-07	0.613494	7.07098e-13	2.96934e-13	1	0.000771156	0.678046	4.44663e-12	1	1.33333	1.58039	-1.05481	-2.67717	-2.02381	1.44412	1.66667	-2.41706	-2.07739	-5.15152	-2.14737	-2.69841	-2.76986	-1.09437	-8.14141
292	AT1G52830	IAA6	indole-3-acetic acid 6 (IAA6); CONTAINS InterPro DOMAIN/s: Aux/IAA-ARF-dimerisation (InterPro:IPR011525), AUX/IAA protein (InterPro:IPR003311); BEST Arabidopsis thaliana protein match is: indole-3-acetic acid inducible 19 (TAIR:AT3G15540.1); Has 1737 Blast hits to 1736 proteins in 78 species: Archae - 0; Bacteria - 0; Metazoa - 0; Fungi - 0; Plants - 1736; Viruses - 0; Other Eukaryotes - 1 (sourc…	1.63867e-11	9.22379e-16	0.101399	4.80512e-06	9.03809e-18	0.00097704	6.22221e-18	0.186351	5.73695e-08	2.88308e-08	1	3.86518e-12	2.50077e-17	0.00121362	1.26996e-15	0.244841	0.00549047	0.00986725	1	0.0562451	1.91306e-17	0.0106946	1.79602e-17	0.354646	1.77263e-12	1.91165e-12	1	0.00738748	1	1	1	-2.01786	-4.03571	-16.1429	-12.5556	0	0	0	-56.5	0	0	0	0	0	0	0
293	AT2G37030	AT2G37030	SAUR-like auxin-responsive protein family ; CONTAINS InterPro DOMAIN/s: Auxin responsive SAUR protein (InterPro:IPR003676); BEST Arabidopsis thaliana protein match is: SAUR-like auxin-responsive protein family (TAIR:AT3G53250.1); Has 1122 Blast hits to 1114 proteins in 26 species: Archae - 0; Bacteria - 0; Metazoa - 0; Fungi - 0; Plants - 1121; Viruses - 0; Other Eukaryotes - 1 (source: NCBI BLin…	1	1	1	0.456027	1	1	0.370516	0.391559	0.397383	1	0.375241	1	1	1	0.314101	0.324385	1	0.322343	0.361336	1	0.419664	0.715765	1	1	0.435028	1	0.474258	0.512412	1	1	1	0	3.33333	0	0	3.33333	0	0	0	0	3.33333	3.33333	3.33333	0	0	1
294	AT1G20510	OPCL1	OPC-8:0 CoA ligase1 (OPCL1); FUNCTIONS IN: 4-coumarate-CoA ligase activity; INVOLVED IN: phenylpropanoid metabolic process, jasmonic acid biosynthetic process, response to wounding; LOCATED IN: peroxisome; EXPRESSED IN: 22 plant structures; EXPRESSED DURING: 13 growth stages; CONTAINS InterPro DOMAIN/s: AMP-binding, conserved site (InterPro:IPR020845), AMP-dependent synthetase/ligase (InterPro:IP…	1.42256e-17	2.56849e-19	1	0.0802929	1.20159e-06	1.78557e-05	1.7844e-29	0.00148828	2.05827e-11	1.65892e-35	7.92892e-15	0.780654	0.262483	4.76549e-14	3.81761e-10	0.00313311	0.745417	1.93919e-08	7.92149e-07	0.000896309	4.90281e-17	1	3.51443e-24	0.309463	1.4709e-28	1.40905e-35	0.0414692	0.0225196	0.00883698	5.16422e-09	1	1.41194	1.22448	-1.07648	-2.8057	-2.63365	-1.59828	-1.15837	-2.7686	-3.41141	-4.05569	-2.65873	-3.71855	-4.8167	-1.95706	-4.9661
295	AT2G27520	AT2G27520	F-box and associated interaction domains-containing protein; CONTAINS InterPro DOMAIN/s: F-box domain, cyclin-like (InterPro:IPR001810), F-box domain, Skp2-like (InterPro:IPR022364), F-box associated domain, type 1 (InterPro:IPR006527), F-box associated interaction domain (InterPro:IPR017451); BEST Arabidopsis thaliana protein match is: F-box and associated interaction domains-containing protein …	0.0972233	0.457704	0.549135	0.997476	0.859113	0.199981	0.405071	1	1	0.717084	0.789258	1	0.919356	0.179503	1	0.324385	0.656583	1	0.738783	0.206282	0.465358	0.715765	0.465735	1	0.435028	0.440467	1	0.771499	1	0.400031	1	0	-1.5	1.33333	0	-3	-1.5	-1.5	-3	-3	-3	1	3.33333	3.33333	1	-2
296	AT1G50750	AT1G50750	Plant mobile domain protein family; CONTAINS InterPro DOMAIN/s: Aminotransferase-like, plant mobile domain (InterPro:IPR019557); BEST Arabidopsis thaliana protein match is: Plant mobile domain protein family (TAIR:AT1G50790.1); Has 1370 Blast hits to 1171 proteins in 144 species: Archae - 2; Bacteria - 53; Metazoa - 236; Fungi - 44; Plants - 477; Viruses - 0; Other Eukaryotes - 558 (source: NCBI …	0.722522	0.142847	0.592754	0.282928	0.898754	0.394211	0.100051	0.000687921	0.444481	0.967972	0.24869	0.0546296	0.0165335	0.00209466	0.0174606	5.31863e-05	4.56748e-06	5.48104e-06	1	0.868796	0.113025	0.715765	0.30559	1	0.0213628	0.0833354	0.924554	0.00149471	0.270319	0.690967	1	1.19355	1.58065	-2.58333	-1.29167	-1.9375	1.22581	2.12903	-1.82353	-1.55	1.87097	1.80645	-2.3125	-1.85	-1.28947	1.18367
297	AT3G45860	CRK4	cysteine-rich RLK (RECEPTOR-like protein kinase) 4 (CRK4); FUNCTIONS IN: kinase activity; INVOLVED IN: defense response to bacterium, defense response, programmed cell death, response to salicylic acid stimulus; LOCATED IN: endomembrane system; EXPRESSED IN: 11 plant structures; EXPRESSED DURING: 9 growth stages; CONTAINS InterPro DOMAIN/s: Protein kinase, ATP binding site (InterPro:IPR017441), P…	0.0154249	1.90643e-46	3.38347e-38	0.0842858	2.31442e-26	1.38847e-18	3.92679e-61	2.69294e-12	4.91889e-20	5.81311e-57	9.20763e-33	4.2953e-24	4.02027e-41	5.04769e-34	4.56293e-54	9.11968e-08	1.37236e-08	6.20872e-27	4.21805e-12	0.620188	4.08693e-06	0.220235	6.64165e-44	0.6748	2.93036e-08	3.83874e-46	8.86798e-30	9.43268e-17	5.07475e-06	0.313577	1	1.04495	-1.30465	-4.54377	-1.39495	-1.74618	-4.61725	-11.4966	-16.6311	-14.157	-190.333	-122.357	-1.82467	-14.7934	-3.53908	-145.889
298	AT1G35350	PHO1-H8	EXS (ERD1/XPR1/SYG1) family protein; LOCATED IN: integral to membrane; EXPRESSED IN: 18 plant structures; EXPRESSED DURING: 9 growth stages; CONTAINS InterPro DOMAIN/s: EXS, C-terminal (InterPro:IPR004342), SPX, N-terminal (InterPro:IPR004331); BEST Arabidopsis thaliana protein match is: EXS (ERD1/XPR1/SYG1) family protein (TAIR:AT1G26730.1); Has 1149 Blast hits to 1073 proteins in 218 species: A…	2.82427e-08	1.85014e-08	1	9.32524e-08	0.859113	1.42395e-09	5.87894e-09	1	4.66712e-07	4.61594e-25	4.88226e-10	0.450481	4.68156e-07	1.39585e-22	3.40524e-12	0.171935	0.000136902	3.1791e-15	4.96797e-26	0.0156259	1	1.71556e-06	2.27501e-07	1	0.00224625	4.12292e-15	1.83593e-06	8.10617e-05	0.000197327	0.280562	1	1.23581	1.61936	1.12664	-1.70471	1.01965	1.09898	1.5444	-1.60514	-1.5543	-1.59582	-2.43186	-1.21199	-1.92081	-1.47351	-2.5842
299	AT1G67470	AT1G67470	Protein kinase superfamily protein; FUNCTIONS IN: protein kinase activity, kinase activity, ATP binding; INVOLVED IN: protein amino acid phosphorylation; LOCATED IN: cellular_component unknown; EXPRESSED IN: 20 plant structures; EXPRESSED DURING: 13 growth stages; CONTAINS InterPro DOMAIN/s: Protein kinase, catalytic domain (InterPro:IPR000719), Serine/threonine-protein kinase-like domain (InterP…	5.86957e-08	3.98242e-06	0.619034	0.00140318	0.00488653	2.06292e-15	0.0704208	1.20061e-10	0.786951	0.161306	0.457154	0.588849	2.82859e-07	8.35025e-22	0.00300964	4.22895e-13	2.82151e-05	0.0454113	0.0795599	0.157366	3.36966e-06	0.845058	3.1833e-10	0.228937	9.07718e-11	2.30785e-15	0.163427	0.0385003	0.181939	0.425141	1	1.32955	1.73295	1.19318	-3.14286	-2.41096	1.70455	2.26136	-2.34667	-3.66667	1.47727	1.30682	-3.20548	-4.875	-1.01667	-1.17308
300	AT1G33720	CYP76C6	cytochrome P450, family 76, subfamily C, polypeptide 6 (CYP76C6); FUNCTIONS IN: electron carrier activity, monooxygenase activity, iron ion binding, oxygen binding, heme binding; INVOLVED IN: oxidation reduction; LOCATED IN: endomembrane system; CONTAINS InterPro DOMAIN/s: Cytochrome P450 (InterPro:IPR001128), Cytochrome P450, E-class, group I (InterPro:IPR002401), Cytochrome P450, conserved site…	5.51388e-17	1.38188e-24	0.034733	4.63117e-10	4.31591e-10	0.00756246	2.05464e-34	0.000544415	1	4.81832e-16	1.16242e-16	1.79436e-24	1.70116e-20	0.386429	4.21512e-24	0.893265	0.116684	1	0.107157	0.407523	2.23745e-09	0.0346239	2.9689e-15	0.00652063	7.72511e-13	5.4696e-19	0.0559382	1.59795e-06	0.00269623	0.00822066	1	1.14732	-2.92174	-8.4	-4.73239	-2.60465	-2.66667	-5.7931	-7.55056	-3.88439	-18.6667	-10.8387	-2.98837	-4.45665	1.09565	-6.38889
301	AT2G31010	AT2G31010	Protein kinase superfamily protein; FUNCTIONS IN: protein serine/threonine kinase activity, protein kinase activity, kinase activity, ATP binding; INVOLVED IN: protein amino acid phosphorylation; LOCATED IN: cellular_component unknown; EXPRESSED IN: 19 plant structures; EXPRESSED DURING: 15 growth stages; CONTAINS InterPro DOMAIN/s: Protein kinase, ATP binding site (InterPro:IPR017441), Serine/th…	7.4206e-05	1.6173e-16	1.20225e-05	0.536528	1.42857e-17	5.10124e-07	1.28288e-25	0.00140275	5.73067e-20	3.23581e-28	0.00360757	0.0187124	3.7467e-18	1.23784e-07	4.04064e-19	0.0870544	6.37782e-11	1.27344e-12	0.306764	1	0.0141689	0.50199	0.00215716	5.15731e-07	0.0161347	0.00280628	0.894752	0.00167873	1	0.453029	1	-1.06997	1.16349	-1.5819	-2.13372	-1.52917	-6.4386	-7.4898	-5.91935	-1.69907	-17.4762	-15.9565	-1.42917	-1.58796	-7.49123	-20.3333
302	AT3G49530	ANAC062	NAC domain containing protein 62 (NAC062); CONTAINS InterPro DOMAIN/s: No apical meristem (NAM) protein (InterPro:IPR003441); BEST Arabidopsis thaliana protein match is: TCV-interacting protein (TAIR:AT5G24590.2); Has 2933 Blast hits to 2926 proteins in 76 species: Archae - 0; Bacteria - 2; Metazoa - 0; Fungi - 0; Plants - 2931; Viruses - 0; Other Eukaryotes - 0 (source: NCBI BLink).	0.72926	0.0125588	0.00401956	0.131697	2.28087e-08	7.32811e-10	1.46185e-34	1.19278e-26	0.000221671	3.39834e-29	5.95682e-18	1	2.96055e-17	4.8248e-19	6.08274e-27	4.10894e-19	5.67596e-18	8.00019e-28	0.00136868	0.0424598	0.304243	1	0.984902	0.104066	0.000122207	0.0382917	0.192465	0.0835825	0.0150875	0.027266	1	1.3257	1.2588	-1.0365	-1.11591	-1.16393	2.16549	3.05458	1.48415	1.11444	6.37676	3.9507	-1.54303	-1.18957	1.72028	5.06573
303	AT5G22380	anac090	NAC domain containing protein 90 (NAC090); FUNCTIONS IN: sequence-specific DNA binding transcription factor activity; INVOLVED IN: multicellular organismal development, regulation of transcription; LOCATED IN: cellular_component unknown; EXPRESSED IN: 7 plant structures; EXPRESSED DURING: 8 growth stages; CONTAINS InterPro DOMAIN/s: No apical meristem (NAM) protein (InterPro:IPR003441); BEST Arab…	0.00412999	0.00367329	1	0.485092	0.172965	0.192526	3.55839e-05	0.359169	0.874528	0.00183171	0.00953734	0.130617	1	0.00934253	0.0220309	0.912051	0.185696	0.680007	0.0621005	0.680076	0.08481	0.715765	3.40477e-07	0.0720872	0.461674	2.16072e-05	0.00149845	0.706349	0.730256	0.238979	1	-1.4375	-1.4375	-1.91667	-3.53846	-1.91667	-1.64286	-1.12195	-3.28571	-23	-6.57143	-3.53846	-1.33333	-16	-1.14286	-4.57143
304	AT3G52400	SYP122	syntaxin of plants 122 (SYP122); FUNCTIONS IN: SNAP receptor activity; INVOLVED IN: in 9 processes; LOCATED IN: plasma membrane; EXPRESSED IN: 22 plant structures; EXPRESSED DURING: 10 growth stages; CONTAINS InterPro DOMAIN/s: Target SNARE coiled-coil domain (InterPro:IPR000727), t-SNARE (InterPro:IPR010989), Syntaxin/epimorphin, conserved site (InterPro:IPR006012), Syntaxin, N-terminal (InterPr…	1	0.119331	0.133143	0.00837774	3.48439e-22	1.33347e-22	9.90429e-21	1.20181e-15	4.68201e-14	6.957e-13	0.766473	0.255	2.35772e-24	8.12209e-25	2.016e-28	1.73558e-23	6.31517e-20	2.97272e-24	0.195571	0.0736343	0.657861	1	1	0.221084	0.00250778	0.0214141	0.804383	0.356815	0.913711	0.00851573	1	1.43148	1.62854	1.28879	-1.0729	-1.12056	6.453	7.02718	1.40204	1.03058	5.95583	5.68063	-1.60406	-1.38901	3.96245	3.65716
305	AT1G22470	AT1G22470	unknown protein; BEST Arabidopsis thaliana protein match is: unknown protein (TAIR:AT1G72240.1); Has 1693 Blast hits to 236 proteins in 54 species: Archae - 0; Bacteria - 8; Metazoa - 451; Fungi - 116; Plants - 94; Viruses - 2; Other Eukaryotes - 1022 (source: NCBI BLink).	0.0972233	0.0820806	1	0.556633	0.0723392	1	0.0679665	1	0.397383	0.346903	1	0.817565	0.465294	0.386429	1	0.129424	0.181963	0.58933	0.675994	1	0.904907	0.491561	0.0839476	1	0.837413	0.0775465	0.243964	0.281024	0.741266	0.175467	1	1	-3	1.66667	0	-1.5	0	-3	0	0	0	-1.5	-1.5	0	0	0
306	AT3G59310	AT3G59310	Eukaryotic protein of unknown function (DUF914); CONTAINS InterPro DOMAIN/s: Protein of unknown function DUF914, eukaryotic (InterPro:IPR009262); BEST Arabidopsis thaliana protein match is: Eukaryotic protein of unknown function (DUF914) (TAIR:AT3G59340.1); Has 755 Blast hits to 748 proteins in 196 species: Archae - 2; Bacteria - 101; Metazoa - 176; Fungi - 129; Plants - 126; Viruses - 0; Other E…	2.87521e-20	2.58401e-24	0.478925	0.30959	4.29097e-15	0.0409224	1.76029e-26	0.671867	1.04694e-18	2.61035e-30	3.61073e-05	0.503399	3.31723e-10	0.000102933	4.43471e-19	0.512576	1.39926e-07	2.44121e-16	0.000151309	0.507669	6.47584e-17	0.550115	1.32234e-19	0.26678	3.54469e-20	7.61401e-23	0.568136	0.0517107	0.411444	0.23405	1	1.10465	1.20543	-1.16742	-9.21429	-5.6087	-4.52632	-3.14634	-13.5789	-7.37143	-18.4286	-12.9	-6.19565	-8.14286	-5.45614	-22.2143
307	AT1G02660	AT1G02660	alpha/beta-Hydrolases superfamily protein; FUNCTIONS IN: triglyceride lipase activity; INVOLVED IN: lipid metabolic process; LOCATED IN: cellular_component unknown; EXPRESSED IN: 24 plant structures; EXPRESSED DURING: 15 growth stages; CONTAINS InterPro DOMAIN/s: Lipase, class 3 (InterPro:IPR002921); BEST Arabidopsis thaliana protein match is: alpha/beta-Hydrolases superfamily protein (TAIR:AT3G6…	1.24483e-36	1.94303e-47	0.000144566	0.0746817	2.26677e-51	9.04874e-09	5.27648e-75	1.75344e-33	2.03234e-55	1.09286e-77	7.75577e-29	0.000551878	2.7141e-50	1.10898e-07	1.1298e-77	4.37602e-39	1.84572e-57	4.8145e-82	1.34644e-35	0.616737	3.74039e-35	1	6.31893e-51	0.354529	3.07458e-32	1.95081e-48	4.10371e-09	0.264307	1	0.0825061	1	1.0793	-1.33138	-1.66912	7.35242	7.1696	15.7841	14.1806	13.1256	15.5022	75.0947	63.6366	6.64286	14.3633	21.0147	99.9795
308	AT1G55525	AT1G55525	0	1	0.202096	0.31822	1	0.180213	0.199981	5.55903e-15	1.13269e-12	0.20454	6.02774e-15	8.9345e-13	1	0.370594	0.386429	9.4458e-11	2.55967e-08	0.40027	1.03153e-10	7.36956e-09	1	1	1	1	0.354646	1	1	1	1	1	0.0707586	1	0	0	0	0	0	6.66667	3.33333	6.66667	0	226.667	103.333	0	0	6.66667	226.667
309	AT4G23180	CRK10	cysteine-rich RLK (RECEPTOR-like protein kinase) 10 (CRK10); FUNCTIONS IN: protein serine/threonine kinase activity, protein kinase activity, kinase activity, ATP binding; INVOLVED IN: protein amino acid phosphorylation; LOCATED IN: plasma membrane; EXPRESSED IN: 22 plant structures; EXPRESSED DURING: 13 growth stages; CONTAINS InterPro DOMAIN/s: Protein kinase, ATP binding site (InterPro:IPR0174…	4.41241e-05	5.88737e-11	0.037602	1.00326e-05	8.21229e-05	1.15524e-14	2.32644e-12	0.909105	0.680494	1.15071e-25	2.40047e-23	0.343894	9.31509e-15	1.26029e-26	0.0116263	7.47282e-05	3.22864e-18	0.280651	5.18791e-21	0.0353913	2.77321e-09	0.293507	5.45838e-15	0.363051	2.1685e-16	1.29027e-22	0.0706349	9.01536e-08	0.00103859	2.85574e-05	1	1.3575	1.81667	-1.17647	-1.78571	-2.25989	1.77417	2.80583	-2.43408	-3.05344	-2.5641	-1.73661	-3.0678	-4.14504	-1.02395	-4.65812
310	AT5G50915	BHLH137	basic helix-loop-helix (bHLH) DNA-binding superfamily protein; FUNCTIONS IN: DNA binding, sequence-specific DNA binding transcription factor activity; INVOLVED IN: response to gibberellin stimulus; LOCATED IN: nucleus; EXPRESSED IN: 23 plant structures; EXPRESSED DURING: 13 growth stages; CONTAINS InterPro DOMAIN/s: Helix-loop-helix DNA-binding domain (InterPro:IPR001092), Helix-loop-helix DNA-bi…	1.02445e-05	6.05046e-07	1	0.456027	9.0023e-10	0.0798609	3.62538e-07	1	8.56836e-12	1.89781e-09	0.175234	0.143578	1.97183e-09	0.0855147	3.13689e-08	0.244841	2.33622e-05	8.72514e-05	1	0.223972	6.98243e-07	1	0.000940786	0.333379	0.00347892	0.216839	0.225328	0.0145961	1	0.313577	1	-2.15385	1.39286	-1.86667	-9.33333	-14	0	0	-14	-4	-14	0	-6.5	-1.85714	0	-19.5
311	AT3G54000	AT3G54000	CONTAINS InterPro DOMAIN/s: Uncharacterised conserved protein UCP022260 (InterPro:IPR016802); Has 94 Blast hits to 94 proteins in 14 species: Archae - 0; Bacteria - 0; Metazoa - 0; Fungi - 0; Plants - 94; Viruses - 0; Other Eukaryotes - 0 (source: NCBI BLink).	0.913582	0.00037042	0.0064192	0.399729	0.0334147	0.00957198	0.940702	6.71498e-05	0.462345	0.484228	0.0811001	0.126869	0.300278	0.129446	0.004709	0.799728	0.746736	3.78254e-06	8.65093e-05	1	0.192523	0.254857	0.00822672	0.733367	0.0725623	0.037729	5.4115e-05	0.845465	0.792862	0.00289342	1	1.04688	-1.3617	-1.6	1.10938	-1.3913	-1.68421	-1.3617	2.23438	1.875	-1.01587	1.45313	-1.45652	1.79104	-1.23684	1.34043
312	AT2G30040	MAPKKK14	mitogen-activated protein kinase kinase kinase 14 (MAPKKK14); FUNCTIONS IN: protein serine/threonine kinase activity, protein kinase activity, kinase activity, ATP binding; INVOLVED IN: protein amino acid phosphorylation; EXPRESSED IN: 21 plant structures; EXPRESSED DURING: 11 growth stages; CONTAINS InterPro DOMAIN/s: Protein kinase, ATP binding site (InterPro:IPR017441), Protein kinase, catalyt…	0.863105	0.223625	0.645522	0.0098963	0.65916	0.338754	5.93141e-43	3.46993e-39	0.046845	4.96402e-49	4.29722e-44	0.0847349	0.848564	0.441423	1.09895e-46	3.058e-43	0.176158	7.55531e-51	7.15032e-47	0.159976	0.453303	0.489509	1	0.555155	0.00377903	0.127616	0.389956	0.722457	1	0.137123	1	1.42241	-2	-1.58904	1.10345	-1.20833	-1.11538	-1.11538	1.42241	1.08621	20.7155	16.181	-1.71875	-1.30952	1.7931	41.431
313	AT5G19110	AT5G19110	Eukaryotic aspartyl protease family protein; FUNCTIONS IN: aspartic-type endopeptidase activity; INVOLVED IN: proteolysis, N-terminal protein myristoylation; LOCATED IN: endomembrane system; EXPRESSED IN: shoot apex, leaf apex, hypocotyl, root, leaf; CONTAINS InterPro DOMAIN/s: Peptidase aspartic (InterPro:IPR021109), Peptidase aspartic, catalytic (InterPro:IPR009007), Peptidase A1 (InterPro:IPR0…	0.198837	1	0.285804	1	0.180213	1	0.000659263	0.000645533	0.20454	0.000657911	0.0356511	0.468641	0.167149	1	0.123819	0.129424	0.813044	0.6244	1	1	0.100566	1	0.41145	0.587016	0.111658	0.440467	0.577479	0.512412	1	0.15004	1	0	0	3.33333	6.66667	10	6.66667	6.66667	0	3.33333	33.3333	6.66667	10	3.33333	6.66667	33.3333
314	AT2G40140	CZF1	CZF1; CONTAINS InterPro DOMAIN/s: Zinc finger, CCCH-type (InterPro:IPR000571), Ankyrin repeat-containing domain (InterPro:IPR020683), Ankyrin repeat (InterPro:IPR002110); BEST Arabidopsis thaliana protein match is: salt-inducible zinc finger 1 (TAIR:AT3G55980.1); Has 1196 Blast hits to 1143 proteins in 183 species: Archae - 4; Bacteria - 47; Metazoa - 401; Fungi - 61; Plants - 441; Viruses - 2; O…	0.00405851	1.10861e-10	0.00127353	2.93537e-06	5.28115e-30	3.0404e-21	1.32501e-25	2.41984e-07	9.57898e-16	9.73868e-12	0.153677	0.0352751	1.17469e-36	2.67583e-28	6.58663e-36	4.10667e-17	9.30664e-30	3.50645e-29	1	0.00165875	0.0178733	1	2.49153e-07	0.429852	0.346492	0.216515	0.015849	0.041263	0.139507	0.000383622	1	1.61937	1.98363	1.43111	1.5075	1.47203	6.56753	8.61528	2.65621	2.20191	5.36835	5.52524	-1.10009	1.35973	3.31087	2.70633
315	AT1G19020	AT1G19020	unknown protein; BEST Arabidopsis thaliana protein match is: unknown protein (TAIR:AT3G48180.1); Has 88 Blast hits to 88 proteins in 15 species: Archae - 0; Bacteria - 0; Metazoa - 0; Fungi - 0; Plants - 88; Viruses - 0; Other Eukaryotes - 0 (source: NCBI BLink).	0.862767	9.35055e-13	1.47074e-10	0.0708331	2.6869e-38	7.27517e-37	2.64818e-37	4.22858e-17	6.40417e-33	4.415e-32	0.821612	0.0367378	8.53757e-46	1.49608e-44	7.72011e-41	1.6933e-21	2.75944e-40	3.71112e-35	0.0699655	0.146005	0.430288	1	1	6.03394e-11	0.442786	0.0774376	0.55238	1	0.0188125	0.178543	1	1.69231	1.81538	1.96923	1.16923	1.44615	29.0308	45.5385	5.90769	1.07692	27.3077	24.4923	-1.17021	-1.57143	15.9915	15.0424
316	AT2G04495	AT2G04495	unknown protein; FUNCTIONS IN: molecular_function unknown; INVOLVED IN: biological_process unknown; LOCATED IN: endomembrane system; BEST Arabidopsis thaliana protein match is: unknown protein (TAIR:AT2G04515.1); Has 30201 Blast hits to 17322 proteins in 780 species: Archae - 12; Bacteria - 1396; Metazoa - 17338; Fungi - 3422; Plants - 5037; Viruses - 0; Other Eukaryotes - 2996 (source: NCBI BLin…	0.109004	0.0215261	0.914246	7.43623e-16	5.48023e-29	6.94461e-33	1	0.00857867	1.20737e-05	2.36638e-16	1.33756e-28	6.61145e-05	4.83616e-32	8.00395e-36	1.82255e-14	1.55094e-20	2.00849e-20	7.80771e-05	1.29592e-08	1	1	0.44107	0.00805672	1	1	0.017103	0.0234937	3.0218e-05	0.741266	6.65728e-13	1	-1.16667	8.64286	3.42857	-2.33333	-1.03704	18.7143	21.3571	-3.11111	-4	1.17857	6.28571	1.125	-3.42857	2.16529	-7.33333
317	AT3G47570	AT3G47570	Leucine-rich repeat protein kinase family protein; FUNCTIONS IN: protein serine/threonine kinase activity, kinase activity, ATP binding; INVOLVED IN: transmembrane receptor protein tyrosine kinase signaling pathway, protein amino acid phosphorylation; LOCATED IN: plasma membrane; EXPRESSED IN: 13 plant structures; EXPRESSED DURING: 8 growth stages; CONTAINS InterPro DOMAIN/s: Protein kinase, ATP …	8.05333e-06	1.12711e-11	0.0524442	0.00827632	0.210479	3.95608e-09	2.43311e-14	0.531187	0.213815	1.06206e-22	2.97845e-18	0.124327	0.000167565	3.0799e-15	0.442469	7.25155e-09	2.98879e-08	0.511006	7.32367e-06	0.212783	1.97459e-06	1	7.54289e-06	0.0636589	1.22482e-10	6.79891e-10	1	1.96746e-05	0.170784	2.95209e-10	1	1.21795	1.46474	-1.29461	-2.03922	-2	1.28526	1.65385	-2.86239	-1.90244	-3.28421	-1.38667	-2.4359	-2.31707	-1.13965	-4.81053
318	AT5G47910	RBOHD	respiratory burst oxidase homologue D (RBOHD); FUNCTIONS IN: NAD(P)H oxidase activity; INVOLVED IN: oxygen and reactive oxygen species metabolic process, defense response to fungus, response to heat, defense response, negative regulation of programmed cell death; LOCATED IN: plasma membrane; EXPRESSED IN: 24 plant structures; EXPRESSED DURING: 13 growth stages; CONTAINS InterPro DOMAIN/s: Ferredo…	6.32577e-17	4.75759e-14	0.531317	0.132829	0.788059	1.28194e-15	0.143562	1.71108e-18	0.0260434	1	0.0417128	1	0.417398	5.91337e-20	0.00168398	1.19686e-22	0.236509	0.000426533	0.0493082	1	1.42868e-24	0.0722317	1.26837e-19	0.161551	2.39019e-25	2.15223e-20	0.144054	0.075826	0.523632	0.223376	1	-1.0142	1.29482	-1.06806	-4.59164	-7.32308	-1.03403	1.14846	-3.49144	-5.04594	1.33123	1.23669	-7.22051	-4.97527	-1.33888	1.02812
319	AT5G45630	AT5G45630	CONTAINS InterPro DOMAIN/s: Protein of unknown function DUF584 (InterPro:IPR007608); BEST Arabidopsis thaliana protein match is: AtS40-3 (TAIR:AT4G18980.1); Has 158 Blast hits to 158 proteins in 19 species: Archae - 0; Bacteria - 0; Metazoa - 0; Fungi - 0; Plants - 158; Viruses - 0; Other Eukaryotes - 0 (source: NCBI BLink).	0.463643	1.11703e-05	0.00180053	1	3.55063e-27	8.98954e-25	6.66748e-64	2.57194e-57	2.09372e-26	1.67501e-63	3.20771e-39	0.0513853	1.16032e-31	2.13782e-29	7.23288e-59	8.56265e-52	1.41219e-26	9.65548e-56	2.4097e-26	0.650764	0.0435918	0.707102	3.18093e-05	1	0.338072	0.00148496	0.0646218	0.108838	0.400274	0.0094401	1	2	1.2	4.6	2.2	4.6	83.8	104.8	11.6	10.6	1066.4	642.4	2.3	5.3	69.8333	888.667
320	AT1G19770	ATPUP14	purine permease 14 (PUP14); CONTAINS InterPro DOMAIN/s: Protein of unknown function DUF250 (InterPro:IPR004853); BEST Arabidopsis thaliana protein match is: purine permease 15 (TAIR:AT1G75470.1); Has 334 Blast hits to 326 proteins in 20 species: Archae - 0; Bacteria - 6; Metazoa - 1; Fungi - 0; Plants - 321; Viruses - 0; Other Eukaryotes - 6 (source: NCBI BLink).	0.00395541	0.277554	0.242018	0.0295262	0.287694	0.120558	2.62284e-10	1.05058e-13	0.352708	3.84355e-17	1.37705e-13	3.14057e-11	1	0.00587966	1.48898e-14	3.13846e-18	3.32946e-11	4.80008e-35	1.49677e-14	0.383177	1.47333e-05	0.573124	0.217011	1	1.14086e-08	0.00569732	0.00827121	5.13572e-05	0.741266	0.185462	1	1.08929	-1.30392	-2.11111	-1.39085	-1.54651	-1.0802	-1.02604	-1.09128	-1.11181	1.99906	1.70395	-1.68459	-1.21108	1.20711	2.60662
321	AT4G36100	AT4G36100	Sec1/munc18-like (SM) proteins superfamily; INVOLVED IN: vesicle-mediated transport, vesicle docking involved in exocytosis; LOCATED IN: peroxisome; CONTAINS InterPro DOMAIN/s: Sec1-like protein (InterPro:IPR001619), Protein of unknown function DUF641, plant (InterPro:IPR006943); BEST Arabidopsis thaliana protein match is: Plant protein of unknown function (DUF641) (TAIR:AT2G45260.1); Has 30201 B…	1	0.278444	0.287842	0.204065	0.698072	0.532113	0.71006	0.641034	0.45877	0.378104	1	0.900215	0.122598	0.0783238	0.294121	1	0.369547	0.626598	0.972647	0.362752	1	1	0.141335	1	0.218613	1	0.184379	0.512412	0.741266	0.761623	1	1.30612	1.44898	1.16327	-1.06522	1.06122	1.2449	1.46939	1.44898	1.53061	1.2449	1.10204	-1.23077	1.17188	-1.16393	-1.16393
322	AT5G67300	ATMYBR1	myb domain protein r1 (MYBR1); CONTAINS InterPro DOMAIN/s: SANT, DNA-binding (InterPro:IPR001005), Homeodomain-like (InterPro:IPR009057), Myb, DNA-binding (InterPro:IPR014778), HTH transcriptional regulator, Myb-type, DNA-binding (InterPro:IPR017930), Homeodomain-related (InterPro:IPR012287), Myb transcription factor (InterPro:IPR015495); BEST Arabidopsis thaliana protein match is: myb domain pro…	0.664265	0.416095	1	0.511961	0.222626	0.730781	8.49534e-10	4.4565e-07	0.02483	2.03391e-12	1.90473e-06	0.010005	1	0.781724	4.5196e-17	7.32964e-14	0.00351261	2.49477e-25	4.56059e-16	0.0543927	0.0484691	0.558565	2.00081e-06	0.00175507	1	0.0351538	0.0190706	0.167741	0.719858	0.0151565	1	1.22193	-1.12179	-1.35668	1.06227	1.28579	1.21394	1.00745	1.1852	1.74188	2.02767	1.8132	1.05226	1.42552	1.36179	2.27463
323	AT1G56540	AT1G56540	Disease resistance protein (TIR-NBS-LRR class) family; FUNCTIONS IN: transmembrane receptor activity, nucleoside-triphosphatase activity, nucleotide binding, ATP binding; INVOLVED IN: signal transduction, defense response, apoptosis, innate immune response; LOCATED IN: intrinsic to membrane; EXPRESSED IN: 14 plant structures; EXPRESSED DURING: 8 growth stages; CONTAINS InterPro DOMAIN/s: ATPase, …	0.928932	0.00198201	0.0232519	0.0149563	0.000958238	0.000196376	0.651865	0.00013439	0.769835	0.0499679	0.00960729	0.39381	1.09388e-05	1.53913e-06	0.012767	3.42617e-08	3.37342e-08	0.000216176	0.171936	0.401394	0.360485	0.953913	6.00582e-06	0.413578	0.0141367	6.03964e-09	0.00183968	0.00051665	0.741266	0.113114	1	1.20765	1.55191	-1.23649	-1.09581	-1.19608	1.82514	2.02186	-1.69444	-2.34615	1.19126	1.06557	-1.44444	-2.83333	1.17606	-1.30275
324	AT5G08760	AT5G08760	unknown protein; FUNCTIONS IN: molecular_function unknown; INVOLVED IN: biological_process unknown; LOCATED IN: endomembrane system; Has 3 Blast hits to 3 proteins in 2 species: Archae - 0; Bacteria - 0; Metazoa - 0; Fungi - 0; Plants - 3; Viruses - 0; Other Eukaryotes - 0 (source: NCBI BLink).	2.73411e-15	5.65294e-25	0.00274997	0.907405	1.70968e-18	0.522989	1.72547e-22	0.38483	1.36894e-19	7.5445e-24	0.212712	0.00239429	6.08413e-11	0.106265	1.29422e-15	0.00772723	0.000855616	9.29269e-08	0.043651	0.852919	4.18197e-17	1	1.18403e-22	0.743367	7.5129e-19	2.45192e-24	0.0818108	0.000885219	0.0803706	0.178918	1	1.03484	1.05226	-1.72892	-5.62745	-6.10638	-6.83333	-3.54321	-17.9375	-12.4783	-11.0385	-7.97222	-6.31915	-12.913	-7.19048	-11.6154
325	AT3G55500	ATEXPA16	expansin A16 (EXPA16); INVOLVED IN: plant-type cell wall modification involved in multidimensional cell growth, syncytium formation, unidimensional cell growth, plant-type cell wall loosening; LOCATED IN: endomembrane system, extracellular region; EXPRESSED IN: 19 plant structures; EXPRESSED DURING: 10 growth stages; CONTAINS InterPro DOMAIN/s: Barwin-related endoglucanase (InterPro:IPR009009), P…	0.17231	2.7924e-24	6.70101e-19	3.8225e-05	0.000465878	0.0853709	1	1.84427e-24	0.525108	1.88876e-05	0.000778115	0.188582	0.00010919	0.0313814	0.0111082	5.84478e-27	0.0369052	6.68071e-05	1.40996e-08	0.707622	0.402821	0.0623553	1.92294e-06	4.32265e-10	1	6.59616e-08	3.40398e-08	0.0231114	1	0.0126275	1	-1.71429	4.33333	2	1.91667	-1.71429	3.66667	3.83333	19.0833	5.25	1.16667	-12	1	9	-1.18182	-3.71429
326	AT4G23210	CRK13	cysteine-rich RLK (RECEPTOR-like protein kinase) 13 (CRK13); FUNCTIONS IN: kinase activity; INVOLVED IN: defense response to bacterium, response to molecule of bacterial origin, plant-type hypersensitive response; LOCATED IN: endomembrane system; EXPRESSED IN: 10 plant structures; EXPRESSED DURING: 8 growth stages; CONTAINS InterPro DOMAIN/s: Protein kinase, ATP binding site (InterPro:IPR017441),…	2.52819e-15	1.462e-22	0.0562468	0.821742	5.76629e-07	0.000612244	3.61339e-10	5.73559e-06	1.66069e-05	1.17986e-08	0.255481	0.0102669	0.00124932	2.97247e-07	3.04481e-08	1.68469e-06	0.947276	0.00525421	0.0220083	0.516431	0.209901	1.13791e-09	1.89943e-16	0.137206	0.0103313	9.48031e-20	1.73042e-11	0.0775053	0.44486	0.974006	1	1.10127	-1.08591	-1.46977	-3.67442	-1.16176	-1.90361	-1.57214	-5.54386	-3.67442	-2.34074	-2.84685	-1.27941	-4.04651	-1.75301	-2.15556
327	AT2G35930	PUB23	plant U-box 23 (PUB23); CONTAINS InterPro DOMAIN/s: U box domain (InterPro:IPR003613), Armadillo-like helical (InterPro:IPR011989), Armadillo-type fold (InterPro:IPR016024); BEST Arabidopsis thaliana protein match is: plant U-box 22 (TAIR:AT3G52450.1); Has 2501 Blast hits to 2466 proteins in 187 species: Archae - 0; Bacteria - 34; Metazoa - 243; Fungi - 89; Plants - 1910; Viruses - 3; Other Eukar…	0.924323	1	0.92839	0.0112725	5.36112e-11	6.86069e-12	0.154846	0.137025	9.48253e-05	1.14378e-05	4.77644e-15	0.555723	9.08971e-20	1.0872e-20	0.885352	1	4.18169e-17	0.849744	2.67022e-16	0.00749867	0.41359	0.484321	1	1	0.0382358	0.000526594	0.328555	0.162734	0.0152301	0.112712	1	2.61538	2.4359	1.4359	-1.21875	1.53846	6.23077	10.9231	1.10256	-1.05405	-1.85714	-1.05405	-1.7	-2.75676	2.55789	-4.52381
328	AT4G25350	SHB1	SHORT HYPOCOTYL UNDER BLUE1 (SHB1); CONTAINS InterPro DOMAIN/s: EXS, C-terminal (InterPro:IPR004342), SPX, N-terminal (InterPro:IPR004331); BEST Arabidopsis thaliana protein match is: EXS (ERD1/XPR1/SYG1) family protein (TAIR:AT1G35350.1); Has 1169 Blast hits to 1111 proteins in 205 species: Archae - 2; Bacteria - 6; Metazoa - 265; Fungi - 425; Plants - 309; Viruses - 0; Other Eukaryotes - 162 (s…	0.000208656	1.46638e-05	0.953055	0.912457	0.00872295	0.333707	2.26175e-05	1	0.0445758	0.000172007	0.153541	0.252652	0.500734	0.00400766	5.19832e-06	0.758385	0.757676	0.00138895	0.0002491	1	0.00513986	0.768953	5.84798e-08	0.484211	0.00220637	2.20567e-08	0.0121327	0.561661	0.404422	0.686494	1	1	-1.15385	-1.60714	-4.5	-2.64706	-2.36842	-1.32353	-5.625	-15	-5	-11.25	-2.64706	-15	-2.05263	-4.33333
329	AT2G34580	AT2G34580	CONTAINS InterPro DOMAIN/s: Herpesvirus UL139, cytomegalovirus (InterPro:IPR021042); Has 30201 Blast hits to 17322 proteins in 780 species: Archae - 12; Bacteria - 1396; Metazoa - 17338; Fungi - 3422; Plants - 5037; Viruses - 0; Other Eukaryotes - 2996 (source: NCBI BLink).	1	0.202096	0.31822	1.02014e-05	3.06002e-06	4.13191e-06	0.0412501	0.630974	1	0.004042	0.00437398	0.0171566	8.41212e-07	1.07769e-06	0.00167972	0.0694441	0.0164462	0.686595	0.138065	1	0.419664	0.715765	1	0.354646	0.435028	1	0.474258	0.0789445	1	0.36772	1	0	56.6667	20	0	3.33333	60	63.3333	6.66667	0	13.3333	23.3333	3.33333	0	1.05882	-4.25
330	AT3G62720	ATXT1	xylosyltransferase 1 (XT1); FUNCTIONS IN: xyloglucan 6-xylosyltransferase activity, UDP-xylosyltransferase activity, transferase activity, transferring glycosyl groups, transferase activity; INVOLVED IN: polysaccharide biosynthetic process, xyloglucan biosynthetic process, root hair elongation; LOCATED IN: mitochondrion, integral to membrane; EXPRESSED IN: 24 plant structures; EXPRESSED DURING: 1…	0.00406721	1.29732e-06	0.165295	1	0.0528085	0.469833	0.000267044	9.5283e-16	0.0960179	0.00012441	1.77794e-08	0.0309224	1	0.00924163	9.90107e-09	1.74373e-21	0.0466078	8.67009e-15	4.38818e-09	0.570023	0.0265634	1	0.0493312	0.031152	0.296995	0.437169	1	0.069261	0.436526	0.0527247	1	-1.27426	-1.0378	-1.54082	-1.74566	-1.46602	-1.36036	-1.06714	-2.37795	-1.4381	1.92384	1.80464	-1.15049	-1.12857	-1.31081	1.99656
331	AT4G15100	scpl30	serine carboxypeptidase-like 30 (scpl30); FUNCTIONS IN: serine-type carboxypeptidase activity; INVOLVED IN: proteolysis; LOCATED IN: endomembrane system; EXPRESSED IN: root, flower; EXPRESSED DURING: petal differentiation and expansion stage; CONTAINS InterPro DOMAIN/s: Peptidase S10, serine carboxypeptidase (InterPro:IPR001563), Peptidase S10, serine carboxypeptidase, active site (InterPro:IPR01…	0.977606	0.457704	0.914246	0.11978	0.428323	0.786071	0.0679665	0.391559	0.415444	1	0.375241	0.120514	0.0789136	0.179503	0.107442	0.454993	1	1	1	0.700105	0.465358	1	0.903719	0.996062	1	0.934043	0.909617	1	0.741266	1	1	-3	0	0	-1.5	-3	-3	0	-3	-1.5	0	0	1	2	3.33333	0
332	AT1G29290	AT1G29290	unknown protein; FUNCTIONS IN: molecular_function unknown; INVOLVED IN: biological_process unknown; LOCATED IN: endomembrane system; Has 18 Blast hits to 18 proteins in 5 species: Archae - 0; Bacteria - 0; Metazoa - 0; Fungi - 0; Plants - 18; Viruses - 0; Other Eukaryotes - 0 (source: NCBI BLink).	0.816143	1	0.869489	0.0287037	5.84542e-15	1.54769e-13	2.39561e-19	1.10185e-19	3.39937e-09	1.32717e-13	0.125365	0.122065	3.77131e-15	8.90748e-14	9.0321e-18	3.57763e-18	7.71027e-11	1.54694e-13	0.361336	0.882091	0.0522262	0.474968	0.860227	0.978434	0.224792	1	0.198781	0.870343	1	1	1	1.66667	5.33333	4	1.66667	4.66667	36	34.3333	1	1.66667	50	37	2.8	1	6.75	9.375
333	AT5G13190	AT5G13190	CONTAINS InterPro DOMAIN/s: LPS-induced tumor necrosis factor alpha factor (InterPro:IPR006629); Has 30201 Blast hits to 17322 proteins in 780 species: Archae - 12; Bacteria - 1396; Metazoa - 17338; Fungi - 3422; Plants - 5037; Viruses - 0; Other Eukaryotes - 2996 (source: NCBI BLink).	0.325664	0.0388082	0.00204602	1	5.39365e-18	1.7438e-21	9.70652e-28	6.66583e-21	2.23132e-17	2.35144e-27	0.00124022	0.237902	5.25942e-30	1.94645e-33	3.76666e-26	1.61187e-19	4.79173e-34	1.67186e-30	0.361336	0.375812	1	0.715765	0.306357	0.679468	0.19135	1	0.321339	0.23914	0.00125161	1	1	1.14003	1.00329	-1.20916	-1.19724	1.02306	3.30478	5.07084	1.41516	1.23723	4.8682	3.36903	-1.11433	1.08526	3.29392	4.85222
334	AT4G14370	AT4G14370	Disease resistance protein (TIR-NBS-LRR class) family; FUNCTIONS IN: phosphoinositide binding; INVOLVED IN: signal transduction, defense response; LOCATED IN: intrinsic to membrane; EXPRESSED IN: petal, leaf whorl, male gametophyte, flower, pollen tube; EXPRESSED DURING: L mature pollen stage, M germinated pollen stage, 4 anthesis, petal differentiation and expansion stage; CONTAINS InterPro DOMA…	9.22752e-07	2.04539e-18	3.06618e-05	0.0916249	1.64632e-34	5.06946e-21	2.13641e-55	1.19284e-34	2.83806e-29	8.09468e-52	1.15764e-18	0.566334	1.38911e-39	8.07128e-27	2.59239e-49	1.51678e-26	3.93266e-37	2.08508e-47	1.6494e-05	0.092671	0.000106309	0.715765	6.77511e-11	0.0241281	0.151698	1.20946e-05	0.0104961	0.515403	0.254429	0.00504316	1	1.79452	1.76712	1.34247	3.43836	2.93151	24.3014	31.6575	8.84932	5.20548	105.452	56.1781	1.63359	2.90076	13.7519	59.6744
335	AT3G10720	PME25	Plant invertase/pectin methylesterase inhibitor superfamily; FUNCTIONS IN: pectinesterase activity; INVOLVED IN: cell wall modification; LOCATED IN: cell wall, plant-type cell wall; EXPRESSED IN: 21 plant structures; EXPRESSED DURING: 13 growth stages; CONTAINS InterPro DOMAIN/s: Pectinesterase, active site (InterPro:IPR018040), Pectin lyase fold/virulence factor (InterPro:IPR011050), Pectinester…	0.168035	9.07821e-06	0.0161612	0.854914	0.000247244	0.0631521	2.62398e-26	1.90183e-13	2.98958e-05	6.89424e-28	9.38294e-16	7.61132e-06	3.05791e-09	1.45402e-05	6.2074e-21	1.25615e-09	0.291702	4.41688e-09	3.63605e-06	1	0.528441	0.960929	0.24883	0.0123661	0.715643	0.387222	0.953642	2.22858e-06	0.164861	0.548563	1	-1.09278	1.07783	-2.10945	-1.30864	-1.1013	-1.68254	-2.71795	-1.92727	-1.18768	-9.42222	-9.86047	-1.00779	-1.08683	-1.81349	-10.1556
336	AT4G37260	MYB73	myb domain protein 73 (MYB73); CONTAINS InterPro DOMAIN/s: SANT, DNA-binding (InterPro:IPR001005), Homeodomain-like (InterPro:IPR009057), Myb, DNA-binding (InterPro:IPR014778), HTH transcriptional regulator, Myb-type, DNA-binding (InterPro:IPR017930), Homeodomain-related (InterPro:IPR012287), Myb transcription factor (InterPro:IPR015495); BEST Arabidopsis thaliana protein match is: myb domain pro…	0.0102469	0.0967173	0.689499	0.42954	0.377939	0.000165107	3.09699e-15	2.4236e-20	1	5.46747e-12	4.05665e-12	0.133427	0.00845859	8.71373e-08	3.4103e-08	1.70962e-12	0.563826	0.000160376	0.00432303	0.000353377	0.00115601	1	4.48386e-05	0.0964823	0.593028	1	0.696775	0.825411	0.51493	0.0544933	1	1.6302	-1.19301	-1.27505	1.42373	1.60401	-1.11897	-1.46833	1.37596	1.79199	-3.26131	-3.09048	-1.01633	1.09924	1.06618	-2.73367
337	AT5G22570	WRKY38	WRKY DNA-binding protein 38 (WRKY38); CONTAINS InterPro DOMAIN/s: DNA-binding WRKY (InterPro:IPR003657); BEST Arabidopsis thaliana protein match is: WRKY DNA-binding protein 62 (TAIR:AT5G01900.1); Has 3118 Blast hits to 2692 proteins in 112 species: Archae - 0; Bacteria - 0; Metazoa - 0; Fungi - 0; Plants - 3102; Viruses - 0; Other Eukaryotes - 16 (source: NCBI BLink).	6.6384e-06	1.27749e-13	0.00100352	0.023505	3.10933e-10	0.0844202	7.49905e-13	0.487338	2.66742e-16	3.1297e-19	0.246555	0.0414294	1.75632e-11	0.0108354	8.79345e-09	0.055971	2.19375e-06	0.000160165	0.564612	0.00117824	0.0644064	9.00144e-09	6.92717e-07	0.00544932	0.0995602	4.6179e-16	8.93449e-11	1.3851e-05	0.883264	0.332146	1	2.16901	1.74648	-1.86842	-4.73333	1.69014	-14.2	-35.5	0	-5.46154	-71	-17.75	-1.28333	-11.8462	-24.8	-124
338	AT1G70090	GATL9	glucosyl transferase family 8 (LGT8); FUNCTIONS IN: transferase activity, transferring hexosyl groups, polygalacturonate 4-alpha-galacturonosyltransferase activity, transferase activity, transferring glycosyl groups; INVOLVED IN: carbohydrate biosynthetic process; LOCATED IN: endomembrane system; EXPRESSED IN: 22 plant structures; EXPRESSED DURING: 13 growth stages; CONTAINS InterPro DOMAIN/s: Gl…	3.77663e-07	9.6868e-16	0.00400726	0.000154599	1.4914e-09	0.527331	7.47261e-23	0.0227218	3.48347e-20	4.49162e-34	1.58008e-06	1	2.39713e-11	0.148808	3.25626e-23	0.00225083	6.4034e-11	7.48885e-23	5.92027e-06	0.180866	0.00656525	0.133995	0.00500342	7.77039e-07	0.521537	0.479566	1	0.000304223	0.943728	0.627174	1	-1.40969	1.76094	-1.00629	-2.27758	-1.49883	-2.46154	-2.97674	-3.67816	-1.48148	-5.92593	-9.27536	-1.06323	-1.05093	-4.33462	-10.4352
339	AT1G73550	AT1G73550	Bifunctional inhibitor/lipid-transfer protein/seed storage 2S albumin superfamily protein; FUNCTIONS IN: lipid binding; INVOLVED IN: lipid transport; LOCATED IN: endomembrane system; CONTAINS InterPro DOMAIN/s: Bifunctional inhibitor/plant lipid transfer protein/seed storage (InterPro:IPR016140), Plant lipid transfer protein/seed storage/trypsin-alpha amylase inhibitor (InterPro:IPR003612); BEST …	0.415011	1	0.538138	1	0.384273	1	0.370516	0.391559	0.415444	0.36844	1	0.468641	1	0.386429	1	1	0.40049	0.426742	1	1	1	0.715765	1	1	1	1	1	0.512412	0.741266	0.530127	1	0	0	3.33333	3.33333	0	3.33333	0	0	0	3.33333	0	0	0	3.33333	3.33333
340	AT2G23100	AT2G23100	Cysteine/Histidine-rich C1 domain family protein; FUNCTIONS IN: zinc ion binding; LOCATED IN: chloroplast; CONTAINS InterPro DOMAIN/s: Zinc finger, PHD-type (InterPro:IPR001965), DC1 (InterPro:IPR004146), C1-like (InterPro:IPR011424); BEST Arabidopsis thaliana protein match is: Cysteine/Histidine-rich C1 domain family protein (TAIR:AT5G42280.1); Has 35333 Blast hits to 34131 proteins in 2444 spec…	0.000749792	5.78357e-05	0.943021	0.473929	0.11512	0.106087	0.170154	0.0130078	0.00791247	0.0109584	1	0.0227068	0.738776	0.00510562	1	0.000324195	0.0745186	0.0364246	1	0.691503	1.1942e-05	0.796891	0.0275129	0.260067	0.000600214	0.244067	0.0708909	0.00159713	0.741266	0.400031	1	-1.31818	1.24138	-1.8913	-2.55882	-3.34615	-1.42623	-1.16	-2.9	-1.70588	-1.33846	-1.38095	-2.53846	-1.29412	-1.77049	-1.66154
341	AT3G54810	BME3-ZF	BLUE MICROPYLAR END 3 (BME3); CONTAINS InterPro DOMAIN/s: Zinc finger, NHR/GATA-type (InterPro:IPR013088), Transcription factor, GATA, plant (InterPro:IPR016679), Zinc finger, GATA-type (InterPro:IPR000679); BEST Arabidopsis thaliana protein match is: GATA transcription factor 11 (TAIR:AT1G08010.2); Has 1480 Blast hits to 1450 proteins in 168 species: Archae - 0; Bacteria - 0; Metazoa - 58; Fungi…	2.03981e-12	3.54652e-05	0.00599218	1	0.00037387	0.000168234	0.122738	0.0169586	0.000522223	0.124002	0.0815434	8.08569e-07	1	2.67734e-13	0.177351	0.0126325	9.25972e-08	0.000398401	0.130616	1	1.08524e-08	0.491561	3.88569e-05	1	9.29199e-09	3.71065e-05	0.188663	3.77573e-06	0.00337553	1	1	-1.05043	-1.00636	-2.06658	-2.90459	-2.23588	-1.54741	1.03348	-1.72628	-1.71692	-1.19924	-1.58617	-2.12853	-1.63449	-1.53763	-1.19167
342	AT1G49220	ATL10	RING/U-box superfamily protein; FUNCTIONS IN: zinc ion binding; CONTAINS InterPro DOMAIN/s: Zinc finger, RING-type (InterPro:IPR001841), Zinc finger, C3HC4 RING-type (InterPro:IPR018957); BEST Arabidopsis thaliana protein match is: RING/U-box superfamily protein (TAIR:AT1G49200.1); Has 8983 Blast hits to 8960 proteins in 282 species: Archae - 0; Bacteria - 0; Metazoa - 2327; Fungi - 545; Plants -…	0.00313078	0.00192118	1	0.738355	0.00789191	0.882233	0.00141757	1	0.000886109	8.8216e-05	0.789258	0.018401	0.000125231	0.386429	0.000415735	0.454993	0.189207	0.220985	1	1	0.0304508	0.845058	0.0309803	0.6748	0.0118458	0.0131114	1	0.00391892	0.541857	0.530127	1	1.08333	1.33333	-6	-12	-4	-6	0	-12	-4	-12	0	-4.33333	-4.33333	-8	-16
343	AT5G41755	AT5G41755	non-LTR retrotransposon family (LINE), has a 1.5e-36 P-value blast match to GB:AAA39398 ORF2 (Mus musculus) (LINE-element)	NA	NA	NA	NA	NA	NA	NA	NA	NA	NA	NA	NA	NA	NA	NA	NA	NA	NA	NA	NA	NA	NA	NA	NA	NA	NA	NA	NA	NA	NA	#VALUE!	#VALUE!	#VALUE!	#VALUE!	#VALUE!	#VALUE!	#VALUE!	#VALUE!	#VALUE!	#VALUE!	#VALUE!	#VALUE!	#VALUE!	#VALUE!	#VALUE!	#VALUE!
344	AT3G53600	AT3G53600	C2H2-type zinc finger family protein; FUNCTIONS IN: sequence-specific DNA binding transcription factor activity, zinc ion binding, nucleic acid binding; INVOLVED IN: response to chitin, regulation of transcription; LOCATED IN: intracellular; CONTAINS InterPro DOMAIN/s: Zinc finger, C2H2-like (InterPro:IPR015880), Zinc finger, C2H2-type (InterPro:IPR007087); BEST Arabidopsis thaliana protein match…	1	0.00482146	0.0136086	0.409198	0.0311267	0.0364645	2.14378e-43	1.35571e-38	0.398434	1.18212e-41	4.44514e-40	0.427873	1.99437e-11	2.9145e-11	1.62069e-31	5.3266e-26	3.36503e-09	1.18178e-29	1.42853e-13	0.587441	0.0514284	0.212877	0.188702	0.359701	0.395199	0.882591	0.829018	1	1.57266e-05	4.55144e-05	1	4	5	5	1	11	12	79	18	7	750	322	2.75	1.75	2.4	150
345	AT3G28340	GATL10	galacturonosyltransferase-like 10 (GATL10); FUNCTIONS IN: transferase activity, transferring hexosyl groups, polygalacturonate 4-alpha-galacturonosyltransferase activity; INVOLVED IN: carbohydrate biosynthetic process; LOCATED IN: endomembrane system; EXPRESSED IN: 20 plant structures; EXPRESSED DURING: 11 growth stages; CONTAINS InterPro DOMAIN/s: Glycosyl transferase, family 8 (InterPro:IPR0024…	0.000875773	0.86829	0.0120251	0.407887	3.61392e-06	4.3484e-14	1.58376e-25	1.57648e-26	1.34082e-08	1.31793e-28	5.58869e-13	0.000765505	1.70289e-13	2.80582e-22	3.99863e-21	2.62204e-22	1.23013e-22	3.25673e-30	0.00623458	0.465519	0.00042413	1	1.02912e-05	0.000729876	1.73488e-06	2.36754e-08	0.618974	0.0503065	0.0292068	0.258689	1	1.29323	-1.35714	-2.77083	-2.71429	-2.66	2.87218	4.86466	-1.09917	-3.59459	11.3684	7.05263	-3.44	-4.64865	3.89796	15.4286
346	AT3G11820	SYP121	syntaxin of plants 121 (SYP121); FUNCTIONS IN: protein anchor, SNAP receptor activity; INVOLVED IN: in 13 processes; LOCATED IN: SNARE complex, plasma membrane; EXPRESSED IN: 24 plant structures; EXPRESSED DURING: 13 growth stages; CONTAINS InterPro DOMAIN/s: Target SNARE coiled-coil domain (InterPro:IPR000727), Syntaxin/epimorphin, conserved site (InterPro:IPR006012), t-SNARE (InterPro:IPR010989…	1	0.887878	1	0.000809186	3.99144e-18	1.84204e-17	2.79855e-07	3.80929e-06	1.61959e-08	0.156837	2.31518e-05	0.0539728	3.70925e-22	1.62669e-21	9.37218e-28	2.5311e-26	1.19874e-15	1.74758e-21	0.0457216	0.603074	1	1	1	1	0.672473	0.440467	1	0.384189	0.571895	1.25078e-12	1	1.13055	1.88512	1.51958	-1.00525	1.09399	5.03133	6.00261	1.15144	1.03394	2.57963	4.41253	-1.03341	-1.09343	2.66898	1.36842
347	AT1G74440	AT1G74440	Protein of unknown function (DUF962); CONTAINS InterPro DOMAIN/s: Protein of unknown function DUF962 (InterPro:IPR009305); BEST Arabidopsis thaliana protein match is: Protein of unknown function (DUF962) (TAIR:AT1G18720.1); Has 608 Blast hits to 608 proteins in 290 species: Archae - 0; Bacteria - 318; Metazoa - 3; Fungi - 143; Plants - 86; Viruses - 0; Other Eukaryotes - 58 (source: NCBI BLink).	0.0779622	4.05325e-08	0.00138948	0.67768	0.000121319	0.0981634	7.87011e-11	0.391559	5.3159e-06	7.59219e-13	0.00494778	0.0370011	1.03405e-06	0.00420712	0.00180481	0.0452928	0.0159502	0.493202	0.203438	0.113067	1	0.306279	0.000393679	0.166772	0.0332353	1.79476e-08	0.00118033	0.00660573	0.741266	0.0035754	1	1.42105	1.15789	-1.69643	-1.55738	1.02105	-2.375	-3.65385	-4.31818	-2.2619	-6.78571	-2.71429	-1.39175	-3.21429	-2.75	-7.85714
348	AT5G57220	CYP81F2	cytochrome P450, family 81, subfamily F, polypeptide 2 (CYP81F2); FUNCTIONS IN: electron carrier activity, monooxygenase activity, iron ion binding, oxygen binding, heme binding; INVOLVED IN: in 7 processes; LOCATED IN: endomembrane system; EXPRESSED IN: 8 plant structures; EXPRESSED DURING: 6 growth stages; CONTAINS InterPro DOMAIN/s: Cytochrome P450 (InterPro:IPR001128), Cytochrome P450, conser…	0.000399169	1.10135e-09	0.0313226	7.3262e-19	9.80599e-49	2.22049e-40	9.9499e-22	1.43761e-05	1.74712e-23	0.666993	6.79998e-22	1.51245e-07	1.2373e-53	5.50812e-46	2.38642e-30	3.10898e-13	1.53885e-41	3.37739e-15	8.41774e-18	0.726392	0.0277088	0.616507	0.000308502	0.0477861	0.214015	0.00801892	0.337036	7.6527e-05	0.169347	0.00219169	1	1.19149	8.06383	3.78723	2.48936	1.97872	44.5957	58.1489	4.40426	2.57447	9.55319	12.2979	1.66071	2.16071	5.53034	1.1847
349	AT1G13260	RAV1	related to ABI3/VP1 1 (RAV1); CONTAINS InterPro DOMAIN/s: DNA-binding, integrase-type (InterPro:IPR016177), Transcriptional factor B3 (InterPro:IPR003340), Pathogenesis-related transcriptional factor/ERF, DNA-binding (InterPro:IPR001471); BEST Arabidopsis thaliana protein match is: ethylene response DNA binding factor 3 (TAIR:AT3G25730.1); Has 6277 Blast hits to 6015 proteins in 258 species: Arch…	0.533572	0.0209494	0.304484	1	0.729514	0.194251	3.9955e-07	4.11649e-13	0.999809	1.46906e-06	9.52231e-06	0.237902	0.0939965	0.00867598	0.39027	0.257184	1	0.0129821	0.00759158	0.0353498	0.0325356	0.563614	2.7262e-09	0.00261864	0.97972	0.0011715	0.000531298	0.418875	0.741266	1.42358e-08	1	1.25373	-1.04088	-1.17544	1.09191	1.29929	-1.01515	-1.22404	1.39042	2	-1.6554	-1.13966	1.03634	1.59524	1.02535	-1.59038
350	AT1G70985	AT1G70985	hydroxyproline-rich glycoprotein family protein; BEST Arabidopsis thaliana protein match is: hydroxyproline-rich glycoprotein family protein (TAIR:AT1G23050.1); Has 1488 Blast hits to 893 proteins in 162 species: Archae - 2; Bacteria - 187; Metazoa - 240; Fungi - 90; Plants - 878; Viruses - 17; Other Eukaryotes - 74 (source: NCBI BLink).	6.69348e-06	4.00917e-05	0.943021	0.0624252	7.21501e-06	1	0.000534572	0.625447	0.0270265	0.249544	0.388955	0.00103675	1.41869e-05	1	0.000160202	1	0.598159	0.852735	1	0.373888	4.50398e-07	1	1.32534e-09	0.070269	0.000273823	1.89705e-06	0.243964	0.345775	1	0.810122	1	-1.88235	-2.28571	-4.57143	-10.6667	-16	-8	-8	-6.4	0	-4	-8	-8.5	0	-3.5	-1.75
351	AT3G16860	COBL8	COBRA-like protein 8 precursor (COBL8); CONTAINS InterPro DOMAIN/s: Glycosyl-phosphatidyl inositol-anchored, plant (InterPro:IPR006918); BEST Arabidopsis thaliana protein match is: COBRA-like protein-7 precursor (TAIR:AT4G16120.1); Has 377 Blast hits to 368 proteins in 29 species: Archae - 0; Bacteria - 0; Metazoa - 0; Fungi - 0; Plants - 377; Viruses - 0; Other Eukaryotes - 0 (source: NCBI BLink…	0.0839246	0.125833	1	0.873444	1.63868e-07	0.00116124	1.09153e-23	1.08161e-18	1.32555e-08	3.07478e-25	1.83652e-09	0.028831	8.42498e-11	3.03783e-06	4.18661e-23	2.80601e-18	4.92137e-17	1.4415e-29	7.29249e-06	0.269069	0.668011	0.694292	0.816363	0.572153	0.487924	0.393416	1	0.143355	0.598524	1	1	1.33884	-1.12037	-1.80597	1.49587	1.22314	2.96694	3.59504	1.5124	1.18182	8.19008	6.06612	-1.09459	-1.13287	3.32407	9.17593
352	AT4G18250	AT4G18250	receptor serine/threonine kinase, putative; FUNCTIONS IN: transmembrane receptor protein serine/threonine kinase activity, kinase activity; INVOLVED IN: protein amino acid phosphorylation; EXPRESSED IN: 8 plant structures; EXPRESSED DURING: LP.06 six leaves visible, LP.04 four leaves visible, LP.10 ten leaves visible, LP.02 two leaves visible, LP.08 eight leaves visible; CONTAINS InterPro DOMAIN/…	0.0287331	0.00247159	0.778279	6.16155e-17	1.13847e-13	3.60466e-19	0.0139385	0.706762	0.179246	1.6575e-24	3.88637e-20	0.135428	9.33068e-15	2.74747e-20	6.67325e-06	1.59757e-12	5.96085e-10	0.00730162	0.00138209	0.0737616	0.56598	0.0171841	0.107737	0.448021	0.181053	5.00093e-05	0.0178842	4.36239e-11	1	2.00147e-10	1	2.04	9.08	1.88	-3.57143	1.44	7.56	7.6	-6.25	-2.27273	-3.57143	3.12	-1.41667	-4.63636	-1.20106	-32.4286
353	AT3G08720	ATPK19	serine/threonine protein kinase 2 (S6K2); CONTAINS InterPro DOMAIN/s: Protein kinase, ATP binding site (InterPro:IPR017441), Serine/threonine-protein kinase domain (InterPro:IPR002290), Serine/threonine-protein kinase-like domain (InterPro:IPR017442), AGC-kinase, C-terminal (InterPro:IPR000961), Protein kinase, C-terminal (InterPro:IPR017892), Serine/threonine-protein kinase, active site (InterPr…	2.67291e-20	9.46257e-40	3.26543e-10	2.78449e-07	1.65735e-48	1.00705e-20	1.44807e-66	3.76589e-26	2.33691e-34	4.29642e-56	3.43338e-16	0.0003737	8.9308e-50	2.30532e-22	2.85646e-67	1.00999e-27	4.24902e-40	3.36353e-60	8.19277e-16	2.41692e-09	1.8051e-30	0.00755737	5.0059e-49	0.00161214	3.02388e-11	2.37254e-31	6.04881e-11	0.264354	1	0.845768	1	2.5974	2.27273	1.85065	4.31818	7.01299	15.987	16.1948	10.7143	16.5195	43.4545	31.0844	2.7	6.36	7.03429	19.12
354	AT5G22250	CAF1-11	Polynucleotidyl transferase, ribonuclease H-like superfamily protein; FUNCTIONS IN: ribonuclease activity, nucleic acid binding; INVOLVED IN: RNA modification; LOCATED IN: nucleus; EXPRESSED IN: 21 plant structures; EXPRESSED DURING: 11 growth stages; CONTAINS InterPro DOMAIN/s: Ribonuclease CAF1 (InterPro:IPR006941), Polynucleotidyl transferase, ribonuclease H fold (InterPro:IPR012337); BEST Ara…	1	0.313422	0.42217	0.0116597	1.66836e-17	2.14788e-17	4.7732e-11	7.33767e-08	7.61491e-10	8.10018e-05	0.0191505	0.0564118	4.31306e-21	5.21881e-21	3.81971e-22	1.51624e-18	1.32284e-14	7.38691e-16	0.793315	0.0497986	1	1	1	0.690265	0.00996864	0.0409162	0.957726	0.918653	0.682986	7.55955e-05	1	1.52147	1.65031	1.5092	-1.03822	1.00613	4.80982	5.57055	1.33129	1.11656	3.37423	4.23313	-1.5122	-1.36264	2.9145	2.04461
355	AT1G61460	AT1G61460	S-locus protein kinase, putative; FUNCTIONS IN: carbohydrate binding, protein serine/threonine kinase activity, protein kinase activity, kinase activity, ATP binding; INVOLVED IN: protein amino acid phosphorylation, recognition of pollen; EXPRESSED IN: stem; CONTAINS InterPro DOMAIN/s: PAN-2 domain (InterPro:IPR013227), Protein kinase, ATP binding site (InterPro:IPR017441), Apple-like (InterPro:I…	1.18325e-05	5.0763e-08	0.570097	5.45763e-05	3.00104e-07	0.758393	1.34297e-06	0.641816	0.570173	0.784453	0.987774	0.196369	2.97072e-08	0.386429	8.33971e-05	0.259152	0.000101525	0.0242813	0.247957	0.289561	1.94312e-07	0.907922	9.0872e-16	0.0143328	0.000436768	5.31319e-11	0.00274511	0.0298213	1	0.770627	1	1.35185	2.37037	1.48148	2.44444	3.01852	2.92593	3.01852	3.14815	4.90741	2.7963	1.85185	2.23288	3.63014	1.23437	1.17969
356	AT4G02200	DI19-5	Drought-responsive family protein; CONTAINS InterPro DOMAIN/s: Drought induced 19/ RING finger protein 114 (InterPro:IPR008598); BEST Arabidopsis thaliana protein match is: Drought-responsive family protein (TAIR:AT1G02750.1); Has 235 Blast hits to 235 proteins in 21 species: Archae - 0; Bacteria - 0; Metazoa - 1; Fungi - 0; Plants - 234; Viruses - 0; Other Eukaryotes - 0 (source: NCBI BLink).	0.00288958	0.000170788	0.855088	0.0123228	0.0533585	3.90376e-07	0.000274032	1	0.64828	2.69156e-10	1.72674e-08	0.190537	0.221479	8.87926e-06	0.105556	0.090101	1	0.0010748	0.00360278	0.570023	0.00440327	1	0.000226094	1	8.42711e-05	2.67737e-06	0.673641	0.512412	1	0.184319	1	1.17647	1.75	1.45588	-2.42857	-2.125	1.61765	1.33824	-2.83333	-2.83333	-2.61538	-2	-2.5	-3.33333	-1.08182	-4.57692
357	AT4G23190	CRK11	cysteine-rich RLK (RECEPTOR-like protein kinase) 11 (CRK11); CONTAINS InterPro DOMAIN/s: Protein kinase, ATP binding site (InterPro:IPR017441), Protein kinase, catalytic domain (InterPro:IPR000719), Protein of unknown function DUF26 (InterPro:IPR002902), Serine-threonine/tyrosine-protein kinase (InterPro:IPR001245), Protein kinase-like domain (InterPro:IPR011009), Serine/threonine-protein kinase,…	2.52609e-06	1.27749e-13	0.0121508	4.06569e-16	1.08422e-44	2.26178e-32	7.27985e-49	4.7512e-29	8.27438e-21	4.84078e-26	0.130431	2.74159e-05	6.76127e-53	4.86359e-42	7.91568e-46	1.27504e-25	7.82545e-43	7.20844e-35	0.00308133	0.62939	0.000386587	0.70451	1.34207e-07	0.0686906	0.0126041	2.10809e-05	0.169268	6.3663e-05	0.00495309	0.472983	1	1.20513	5.69231	2.66667	2.78205	2.33333	26.3974	40.2949	4.94872	3.25641	32.6923	22.4359	1.93617	2.70213	4.63739	5.74324
358	AT3G23250	MYB15	myb domain protein 15 (MYB15); CONTAINS InterPro DOMAIN/s: SANT, DNA-binding (InterPro:IPR001005), Homeodomain-like (InterPro:IPR009057), Myb, DNA-binding (InterPro:IPR014778), HTH transcriptional regulator, Myb-type, DNA-binding (InterPro:IPR017930), Homeodomain-related (InterPro:IPR012287), Myb transcription factor (InterPro:IPR015495); BEST Arabidopsis thaliana protein match is: myb domain pro…	1	0.00851059	0.0474274	0.00181494	0.108871	0.22184	6.70354e-14	1.68183e-07	0.141905	3.84221e-06	6.02363e-10	4.49151e-06	0.014265	0.0366903	8.54883e-17	2.728e-10	0.0245843	1.63237e-05	2.42282e-10	0.000532225	1.88592e-08	2.57357e-06	0.00332964	1	0.140215	0.401177	0.0100694	0.28845	0.896905	0.317502	1	5.18182	4.36364	6.90909	1.18182	9.09091	2.54545	3.27273	3.72727	4.09091	14.6364	15	1.75439	-1.26667	-1.71429	3.35417
359	AT3G16530	AT3G16530	Legume lectin family protein; FUNCTIONS IN: carbohydrate binding, binding; INVOLVED IN: response to chitin; LOCATED IN: apoplast, cell wall, nucleus, plant-type cell wall; EXPRESSED IN: 16 plant structures; EXPRESSED DURING: 9 growth stages; CONTAINS InterPro DOMAIN/s: Legume lectin, beta chain (InterPro:IPR001220), Concanavalin A-like lectin/glucanase, subgroup (InterPro:IPR013320), Concanavalin…	0.0196261	5.20184e-12	2.14558e-05	6.39867e-08	2.85218e-09	1.24177e-15	1	2.25484e-12	1	2.62041e-08	5.6974e-09	0.0393925	8.8861e-09	4.24008e-15	0.0950398	1.2307e-16	0.000796035	0.798895	0.000153721	0.213266	1.70175e-07	0.0501259	8.50289e-20	0.0231684	7.35668e-12	9.05445e-25	1.04048e-05	0.00434204	1	0.18196	1	1.23918	2.25567	1.41443	-1.53968	-2.35437	2.52784	2.30928	-3.41549	-6.55405	1.0701	1.12165	-2.91748	-8.12162	1.12066	-2.1079
360	AT1G09070	SRC2	soybean gene regulated by cold-2 (SRC2); CONTAINS InterPro DOMAIN/s: C2 calcium/lipid-binding domain, CaLB (InterPro:IPR008973), C2 calcium-dependent membrane targeting (InterPro:IPR000008); BEST Arabidopsis thaliana protein match is: Calcium-dependent lipid-binding (CaLB domain) family protein (TAIR:AT3G16510.1); Has 25146 Blast hits to 15856 proteins in 1076 species: Archae - 6; Bacteria - 3010…	3.99669e-08	1.67631e-10	0.631858	0.996539	3.64626e-15	0.0118771	3.71921e-46	1.20087e-28	4.96518e-16	5.1541e-47	6.63473e-24	0.879873	1.96723e-14	0.0248998	1.2035e-44	4.5957e-27	1.20834e-12	4.04169e-43	1.23872e-22	0.737242	1.54353e-06	0.956329	4.6944e-08	0.63384	6.51882e-05	3.33989e-06	0.805632	0.586415	1	0.832368	1	1.07813	-1.05197	1.07851	2.03945	1.95136	3.07277	2.82574	2.49483	2.17541	13.4937	8.89544	1.80995	2.01776	3.23247	14.195
361	AT5G66675	AT5G66675	Protein of unknown function (DUF677); CONTAINS InterPro DOMAIN/s: Protein of unknown function DUF677 (InterPro:IPR007749); BEST Arabidopsis thaliana protein match is: Protein of unknown function (DUF677) (TAIR:AT2G18630.1); Has 241 Blast hits to 232 proteins in 16 species: Archae - 0; Bacteria - 3; Metazoa - 0; Fungi - 0; Plants - 237; Viruses - 0; Other Eukaryotes - 1 (source: NCBI BLink).	4.82615e-06	1.33715e-07	0.873947	1.68517e-05	6.83216e-12	4.83314e-25	1.06638e-18	5.52145e-05	0.0193646	5.03913e-32	1.55316e-38	1	1.38735e-15	5.14856e-29	0.00101828	0.112114	6.7008e-15	0.000686205	2.35119e-23	0.0183161	1.15261e-06	1	0.000189991	0.354124	5.91569e-14	6.30171e-11	0.463006	9.69684e-05	0.637013	8.34899e-08	1	1.37336	1.75797	1.02251	-1.93116	-1.89007	2.49906	2.78236	-1.95956	-1.59104	-3.72727	-2.14056	-2.59574	-2.18507	1.42156	-6.55245
362	AT5G35735	AT5G35735	Auxin-responsive family protein; LOCATED IN: plasma membrane, membrane; EXPRESSED IN: 21 plant structures; EXPRESSED DURING: 12 growth stages; CONTAINS InterPro DOMAIN/s: Cytochrome b561, eukaryote (InterPro:IPR004877), Uncharacterised conserved protein UCP037471 (InterPro:IPR017214), Protein of unknown function DUF568, DOMON-like (InterPro:IPR007613), DOMON related (InterPro:IPR005018), Cytochro…	5.73504e-26	4.90747e-18	0.0127187	0.0354099	3.72381e-10	6.28235e-09	0.00353891	3.80329e-10	2.87851e-16	9.67368e-08	0.000692756	1	0.0154491	3.55786e-19	0.00664735	1.90715e-10	0.022749	0.00926176	1	0.058917	5.98964e-21	0.313595	1.24433e-22	0.31419	7.14419e-28	1.69825e-29	0.893429	0.0445822	0.00287119	1	1	1.33871	1.38054	-1.00813	-7.0106	-4.71259	-2.42247	-1.44081	-3.96008	-5.20735	-1.46963	-1.65196	-6.30879	-6.97113	-3.34432	-2.02889
363	AT1G02450	NIMIN1	NIM1-interacting 1 (NIMIN1); FUNCTIONS IN: protein binding; INVOLVED IN: regulation of systemic acquired resistance, defense response to bacterium, negative regulation of transcription; LOCATED IN: nucleus; EXPRESSED IN: 20 plant structures; EXPRESSED DURING: 13 growth stages; BEST Arabidopsis thaliana protein match is: systemic acquired resistance (SAR) regulator protein NIMIN-1-related (TAIR:AT…	0.00093615	3.95551e-06	0.285804	0.380629	0.0044098	0.706822	0.0801147	0.0026002	6.05898e-05	0.00199118	0.388955	0.76813	4.79172e-06	0.179503	0.159044	0.00163629	8.02795e-05	0.497907	0.00261666	0.0098681	0.755142	0.00112548	0.00228794	0.205607	0.0140673	3.6212e-09	0.000502183	0.133201	0.245801	1	1	2.88889	1.61111	-1.28571	-9	1.38889	-4.5	0	0	-6	-2.25	-2.57143	-2.08	-17.3333	-7.25	-3.625
364	AT1G73500	ATMKK9	MAP kinase kinase 9 (MKK9); FUNCTIONS IN: protein kinase activator activity, MAP kinase kinase activity, kinase activity; INVOLVED IN: in 7 processes; LOCATED IN: mitochondrion; EXPRESSED IN: 21 plant structures; EXPRESSED DURING: 13 growth stages; CONTAINS InterPro DOMAIN/s: Protein kinase, ATP binding site (InterPro:IPR017441), Protein kinase, catalytic domain (InterPro:IPR000719), Serine/threo…	4.04167e-16	2.76136e-23	0.0448009	0.000221282	2.23674e-27	0.000138739	2.32084e-33	0.000585599	5.14673e-16	2.2011e-22	0.0453397	0.0177185	2.82964e-24	0.00752621	2.07255e-46	9.32592e-17	1.86927e-16	5.24693e-40	1.26642e-15	0.937137	0.000290737	1.72121e-05	4.77889e-16	0.0507378	0.00267251	3.10389e-14	3.46747e-06	0.43278	0.741266	3.29832e-07	1	1.02989	1.86685	1.55435	3.83152	1.9212	7.125	5.78533	5.91033	4.11957	9.78261	10.6332	1.86544	4	3.81659	5.24017
365	AT1G11050	AT1G11050	Protein kinase superfamily protein; FUNCTIONS IN: kinase activity; INVOLVED IN: protein amino acid phosphorylation; LOCATED IN: endomembrane system; EXPRESSED IN: 18 plant structures; EXPRESSED DURING: 10 growth stages; CONTAINS InterPro DOMAIN/s: Protein kinase, ATP binding site (InterPro:IPR017441), Protein kinase, catalytic domain (InterPro:IPR000719), Serine/threonine-protein kinase-like doma…	1	1	1	1	1	1	1	1	1	1	1	1	1	1	1	1	1	1	1	1	1	1	1	1	1	1	1	1	1	1	1	0	0	0	0	0	0	0	0	0	0	0	0	0	0	0
366	AT5G41550	AT5G41550	Disease resistance protein (TIR-NBS-LRR class) family; FUNCTIONS IN: transmembrane receptor activity, nucleoside-triphosphatase activity, nucleotide binding, ATP binding; INVOLVED IN: signal transduction, defense response, apoptosis, innate immune response; LOCATED IN: intrinsic to membrane; EXPRESSED IN: root; CONTAINS InterPro DOMAIN/s: ATPase, AAA+ type, core (InterPro:IPR003593), NB-ARC (Inte…	0.439852	0.90783	0.916281	0.882696	0.644085	1	0.00214397	0.000542234	1	0.000302755	0.000155794	0.100311	0.808134	0.833173	0.00370454	0.000936555	0.215932	2.13827e-06	0.00104467	0.784805	0.371661	1	0.000351065	0.008654	0.987617	0.00563055	0.0233691	0.331719	1	1	1	-1.54545	-1.30769	-2.83333	-1.7	-1.7	-1.30769	-1.30769	-1.21429	-17	3.11765	2.41176	-1.1	-11	1	4.07692
367	AT5G52020	ERF025	Integrase-type DNA-binding superfamily protein; FUNCTIONS IN: DNA binding, transcription activator activity, sequence-specific DNA binding transcription factor activity; INVOLVED IN: defense response to fungus; LOCATED IN: chloroplast; EXPRESSED IN: root, flower; EXPRESSED DURING: petal differentiation and expansion stage; CONTAINS InterPro DOMAIN/s: DNA-binding, integrase-type (InterPro:IPR01617…	0.349669	0.486343	1	0.00579794	1.69437e-05	0.00181839	0.00187891	0.0378858	0.180443	1	0.175234	0.237326	1	0.475278	0.0103742	0.107893	0.302475	0.300792	0.0287702	0.677681	0.311238	1	0.102056	0.718536	1	0.541412	0.966468	0.281024	0.00145376	1	1	-1.66667	-7.5	-2.14286	-1.875	-1.875	0	-1.15385	-1.5	-2.5	-7.5	-7.5	-1.125	-1.5	0	1
368	AT5G27370	AT5G27370	Protein of unknown function (DUF679); CONTAINS InterPro DOMAIN/s: Protein of unknown function DUF679 (InterPro:IPR007770); BEST Arabidopsis thaliana protein match is: Protein of unknown function (DUF679) (TAIR:AT4G18425.1); Has 1807 Blast hits to 1807 proteins in 277 species: Archae - 0; Bacteria - 0; Metazoa - 736; Fungi - 347; Plants - 385; Viruses - 0; Other Eukaryotes - 339 (source: NCBI BLin…	0.415011	1	0.549135	1	0.368842	1	0.352645	0.391559	0.397383	0.346903	1	1	1	0.386429	1	1	1	1	1	0.570023	1	0.715765	0.867822	0.996062	0.435028	0.223762	0.909617	1	0.741266	0.400031	1	0	1	1	0	1	0	1	1	2	0	1	3.33333	6.66667	0	0
369	AT3G25600	CML16	Calcium-binding EF-hand family protein; FUNCTIONS IN: calcium ion binding; INVOLVED IN: biological_process unknown; LOCATED IN: cellular_component unknown; EXPRESSED IN: 23 plant structures; EXPRESSED DURING: 15 growth stages; CONTAINS InterPro DOMAIN/s: EF-Hand 1, calcium-binding site (InterPro:IPR018247), EF-HAND 2 (InterPro:IPR018249), Calcium-binding EF-hand (InterPro:IPR002048), EF-hand-like…	5.43874e-13	8.4895e-09	0.188859	0.0050146	0.00238885	6.72355e-22	1.63295e-24	7.04891e-41	1	1.60901e-15	1.87107e-15	1	6.76812e-06	5.01473e-26	1.6924e-19	3.94854e-36	1.71817e-05	5.38256e-19	2.27203e-07	0.563823	2.17517e-11	1	8.6646e-12	0.540323	3.08639e-14	1.27838e-14	1	0.0139454	0.578812	0.309246	1	1.11173	1.52514	1.05028	-3.80851	-3.08621	1.63687	1.88268	-2.41892	-3.14035	4.61453	2.80447	-3.43103	-3.49123	1.07326	3.02564
370	AT5G25190	ERF003	Integrase-type DNA-binding superfamily protein; CONTAINS InterPro DOMAIN/s: DNA-binding, integrase-type (InterPro:IPR016177), Pathogenesis-related transcriptional factor/ERF, DNA-binding (InterPro:IPR001471); BEST Arabidopsis thaliana protein match is: Integrase-type DNA-binding superfamily protein (TAIR:AT1G15360.1); Has 1807 Blast hits to 1807 proteins in 277 species: Archae - 0; Bacteria - 0; …	0.00571705	1.34145e-15	1.00695e-07	0.456027	4.371e-10	0.000639947	4.01052e-18	0.359635	1.27023e-12	5.23949e-21	0.000539646	1.45903e-05	5.21765e-14	3.93683e-07	2.48835e-14	0.945234	0.000520679	4.0786e-05	0.482259	0.0140443	0.00630961	1	1.62047e-11	0.263606	1	0.000115402	7.53624e-05	4.25576e-07	0.384775	0.733287	1	-2.21739	1.2451	-3.1875	-2	-1.85455	-6	-17	-25.5	-8.5	-102	-51	1.19565	-3.83333	-7.47059	-127
371	AT2G34510	AT2G34510	FUNCTIONS IN: molecular_function unknown; INVOLVED IN: biological_process unknown; LOCATED IN: anchored to membrane; EXPRESSED IN: 20 plant structures; EXPRESSED DURING: 14 growth stages; CONTAINS InterPro DOMAIN/s: Protein of unknown function DUF642 (InterPro:IPR006946), Galactose-binding domain-like (InterPro:IPR008979); BEST Arabidopsis thaliana protein match is: Protein of unknown function, D…	2.49412e-15	2.93082e-12	0.490748	0.0302716	1.09186e-13	0.6408	0.000838568	0.000129754	2.97844e-07	0.487755	1.45696e-05	9.19314e-14	1.79384e-08	0.00823212	0.00242623	9.65724e-05	0.0310652	3.05788e-06	0.0239523	0.413034	1.05779e-15	1	1.93616e-07	0.190747	7.74894e-12	0.000147713	0.00312378	7.73085e-07	0.310185	1	1	-1.25536	-1.36152	-2.74043	-2.98148	-2.9009	-2.53543	-2.05751	-2.34182	-1.81408	-1.42478	-1.86667	-2.31081	-1.44507	-1.8622	-1.04646
372	AT5G25440	AT5G25440	Protein kinase superfamily protein; FUNCTIONS IN: protein kinase activity, kinase activity, ATP binding; INVOLVED IN: protein amino acid phosphorylation, N-terminal protein myristoylation; LOCATED IN: nucleus, cytoplasm; EXPRESSED IN: 15 plant structures; EXPRESSED DURING: 9 growth stages; CONTAINS InterPro DOMAIN/s: Protein kinase, catalytic domain (InterPro:IPR000719), Serine-threonine/tyrosine…	0.846082	0.511794	1	1	0.131735	0.0393619	8.19469e-20	3.38114e-22	0.0698246	9.83416e-21	5.27546e-15	7.1247e-05	0.322123	0.11827	2.50452e-14	9.55663e-17	1.15367e-07	5.68038e-26	8.9066e-11	0.480127	0.533699	0.525556	0.744833	1	1	0.0915621	0.242976	0.000702009	1	0.13825	1	1.15038	-1.07692	-2.11111	-1.11765	1.18421	1.36842	1.21429	-1.11765	-1.09465	4.58647	2.95489	1.02941	-1.25926	1.47368	4.93927
373	AT1G01560	ATMPK11	MAP kinase 11 (MPK11); FUNCTIONS IN: MAP kinase activity, kinase activity; INVOLVED IN: signal transduction, response to abscisic acid stimulus; LOCATED IN: cellular_component unknown; EXPRESSED IN: 22 plant structures; EXPRESSED DURING: 13 growth stages; CONTAINS InterPro DOMAIN/s: Protein kinase, ATP binding site (InterPro:IPR017441), Serine/threonine-protein kinase domain (InterPro:IPR002290),…	0.103432	3.86787e-09	1.05724e-12	0.00859383	3.23777e-24	9.9613e-29	8.54652e-42	3.59318e-26	5.01609e-16	8.40935e-35	4.89013e-11	1	2.43385e-32	1.66405e-36	6.16288e-35	1.27643e-18	2.08488e-31	2.97702e-34	0.442447	0.0427817	0.105511	0.0040027	1	3.80996e-07	0.583799	0.030341	0.243964	0.0296724	0.0366087	0.0182696	1	1.82759	2.03448	1.10345	-1.8125	1.7069	10.8793	16.5345	4.01724	1.13793	30	17.3621	-1.07071	-1.60606	5.34746	14.7458
374	AT5G51480	SKS2	SKU5 similar 2 (SKS2); FUNCTIONS IN: oxidoreductase activity, copper ion binding; INVOLVED IN: oxidation reduction; LOCATED IN: anchored to plasma membrane, plasma membrane, anchored to membrane; EXPRESSED IN: 11 plant structures; EXPRESSED DURING: M germinated pollen stage, 4 anthesis, C globular stage, petal differentiation and expansion stage, E expanded cotyledon stage; CONTAINS InterPro DOMA…	0.977606	0.457704	0.914246	0.0327672	0.859113	1	4.89546e-05	7.10108e-07	0.00534633	0.173581	5.73842e-06	1	0.0837747	0.035759	0.0325122	0.00202813	0.0905041	0.0326223	0.910139	1	0.805015	0.768612	0.0839476	0.587016	0.528299	0.172536	0.034246	0.0463378	0.174116	0.239908	1	-1.5	4.33333	1	-1.5	1.66667	-1.5	3.33333	-3	0	8.33333	3.33333	2.5	0	-6.5	1.92308
375	AT4G11521	CRK34	Receptor-like protein kinase-related family protein; LOCATED IN: endomembrane system; CONTAINS InterPro DOMAIN/s: Protein of unknown function DUF26 (InterPro:IPR002902); BEST Arabidopsis thaliana protein match is: cysteine-rich RLK (RECEPTOR-like protein kinase) 34 (TAIR:AT4G11530.1); Has 1353 Blast hits to 1309 proteins in 19 species: Archae - 0; Bacteria - 0; Metazoa - 0; Fungi - 0; Plants - 13…	0.174518	0.582083	0.738431	7.80973e-05	1.31279e-11	1.27552e-15	1	0.597755	0.00925211	1.61647e-05	6.16163e-12	0.0989604	1.30957e-26	1.13091e-30	0.307772	0.0631777	9.36538e-21	0.657839	1.35375e-20	0.167106	0.667155	0.135564	0.105117	0.640224	0.32279	0.000227251	0.023635	0.0800045	5.12259e-06	0.37788	1	1.49057	2.43396	1.62264	-1.60606	1.26415	4.16981	8.28302	-1.17778	-1.60606	1.0566	1.11321	-1.1791	-2.39394	1.71318	-2.30357
376	AT5G44070	CAD1	CADMIUM SENSITIVE 1 (CAD1); FUNCTIONS IN: cadmium ion binding, copper ion binding, glutathione gamma-glutamylcysteinyltransferase activity; INVOLVED IN: in 6 processes; LOCATED IN: cytosol; EXPRESSED IN: 24 plant structures; EXPRESSED DURING: 13 growth stages; CONTAINS InterPro DOMAIN/s: Phytochelatin synthase, C-terminal (InterPro:IPR015407), Phytochelatin synthase (InterPro:IPR007719); BEST Ara…	4.29664e-12	3.08804e-12	1	0.000761388	0.00285846	3.00616e-05	3.94103e-21	0.0036137	1.2441e-10	9.07318e-32	2.49982e-12	0.272065	0.77064	8.13568e-14	0.0179034	7.15446e-06	0.0629476	0.420489	0.00454211	0.0311232	5.46271e-10	0.861217	1.27793e-13	1	2.11483e-17	2.17192e-21	0.336595	5.83518e-06	0.00737903	5.54221e-12	1	1.28442	1.48732	-1.18837	-2.55556	-2.15205	-1.38173	1.05163	-2.35897	-2.57343	-3.51592	-1.85235	-2.76413	-3.30536	-2.05507	-5.2293
377	AT4G15975	ATL17	RING/U-box superfamily protein; FUNCTIONS IN: zinc ion binding; INVOLVED IN: response to chitin; LOCATED IN: endomembrane system; CONTAINS InterPro DOMAIN/s: Zinc finger, RING-type (InterPro:IPR001841), Zinc finger, C3HC4 RING-type (InterPro:IPR018957); BEST Arabidopsis thaliana protein match is: TOXICOS EN LEVADURA 2 (TAIR:AT3G16720.1); Has 30201 Blast hits to 17322 proteins in 780 species: Arch…	0.0972233	1	0.180396	0.780804	0.00595508	1.53715e-05	0.817845	0.926289	0.0538948	0.335367	0.00108073	0.0378899	6.69038e-06	5.24729e-09	1	1	0.0341455	0.0640776	0.00010191	0.0769174	0.0843961	1	1	1	7.30404e-05	0.0550581	0.0632217	0.225938	0.369047	0.731476	1	4	1.66667	4.33333	0	0	5.33333	10.3333	1	1.33333	-1.5	1	0	-3	3.2	-2.5
378	AT3G52800	SAP6	A20/AN1-like zinc finger family protein; FUNCTIONS IN: DNA binding, zinc ion binding; INVOLVED IN: response to chitin; LOCATED IN: cellular_component unknown; EXPRESSED IN: 23 plant structures; EXPRESSED DURING: 15 growth stages; CONTAINS InterPro DOMAIN/s: Zinc finger, AN1-type (InterPro:IPR000058), Zinc finger, A20-type (InterPro:IPR002653); BEST Arabidopsis thaliana protein match is: A20/AN1-l…	4.07552e-07	0.00067907	0.228159	1	2.32955e-08	0.926843	4.0101e-33	7.12148e-23	1.82112e-07	3.29273e-32	9.06887e-17	0.149089	3.73474e-10	0.351869	6.15115e-38	3.53117e-28	1.27591e-14	2.49148e-42	1.64554e-19	0.156996	0.000396834	0.479061	0.00125857	1	0.165203	0.309029	1	0.102914	0.952337	0.119436	1	1.24347	1.03439	-1.2913	1.97249	1.69601	2.24484	2.35763	1.70702	1.65337	7.09354	5.67125	1.36394	1.32965	2.17021	6.85771
379	AT2G20562	AT2G20562	unknown protein; LOCATED IN: endomembrane system; BEST Arabidopsis thaliana protein match is: unknown protein (TAIR:AT2G31090.1); Has 70 Blast hits to 70 proteins in 13 species: Archae - 0; Bacteria - 0; Metazoa - 0; Fungi - 0; Plants - 70; Viruses - 0; Other Eukaryotes - 0 (source: NCBI BLink).	0.571726	0.490759	1	0.176105	0.0010817	0.0195934	0.00437477	0.0723383	0.166684	0.314522	0.87565	1	2.85088e-11	2.62121e-09	0.000186195	0.00503771	1.16763e-11	7.37962e-05	0.00358752	1	0.393774	1	0.41145	1	0.635948	0.69981	1	0.134437	0.0034364	0.528584	1	1.16667	2.5	-1.2	1.66667	2	5.16667	14.8333	1.83333	2	4.5	5	1.71429	1.71429	2.06667	1.8
380	AT1G21240	WAK3	wall associated kinase 3 (WAK3); FUNCTIONS IN: protein serine/threonine kinase activity, kinase activity; INVOLVED IN: protein amino acid phosphorylation; LOCATED IN: plasma membrane; EXPRESSED IN: 9 plant structures; EXPRESSED DURING: 9 growth stages; CONTAINS InterPro DOMAIN/s: EGF-like calcium-binding (InterPro:IPR001881), EGF-like, type 3 (InterPro:IPR000742), Serine/threonine-protein kinase-…	2.09937e-11	1.3313e-08	0.444707	4.66159e-20	3.61305e-39	9.33602e-54	1	4.3786e-08	6.89917e-11	5.24894e-22	9.06448e-40	5.42807e-07	7.34964e-40	2.37253e-54	5.61055e-17	1.24983e-32	1.36831e-25	0.000234256	1.3462e-14	0.0250001	0.0012798	0.00292322	6.35729e-13	0.254285	2.43374e-09	1.79047e-20	7.23932e-05	6.08641e-06	1	2.28428e-16	1	1.53067	5.19325	2.46933	-5.1746	-1.85227	14.5276	14.2761	-3.39583	-5.62069	1.03067	3.71166	-2.83523	-8.60345	2.7974	-5.03869
381	AT5G45110	NPR3	NPR1-like protein 3 (NPR3); INVOLVED IN: defense response to fungus, incompatible interaction, defense response to bacterium, incompatible interaction; LOCATED IN: chloroplast; EXPRESSED IN: 23 plant structures; EXPRESSED DURING: 13 growth stages; CONTAINS InterPro DOMAIN/s: BTB/POZ (InterPro:IPR013069), NPR1/NIM1 like, C-terminal (InterPro:IPR021094), BTB/POZ fold (InterPro:IPR011333), Ankyrin r…	0.34953	0.000475082	0.0632831	0.294387	5.57385e-13	1.28118e-09	1.27768e-39	4.29965e-29	4.21465e-09	1.26622e-35	8.1641e-18	0.293417	4.82884e-19	2.38699e-15	4.58421e-40	8.52897e-30	6.85515e-23	1.23749e-43	3.25108e-12	0.0651288	0.180936	1	0.000235366	1	0.55856	0.311922	0.0666979	0.0177582	0.244609	1	1	1.26329	1.17058	-1.19498	1.12855	1.22991	2.4932	2.98888	1.60445	1.61805	6.8356	4.97157	-1.02714	1.28082	2.12988	5.83949
382	AT4G36010	AT4G36010	Pathogenesis-related thaumatin superfamily protein; CONTAINS InterPro DOMAIN/s: Thaumatin, pathogenesis-related (InterPro:IPR001938); BEST Arabidopsis thaliana protein match is: Pathogenesis-related thaumatin superfamily protein (TAIR:AT2G17860.1); Has 1622 Blast hits to 1597 proteins in 186 species: Archae - 0; Bacteria - 48; Metazoa - 58; Fungi - 84; Plants - 1413; Viruses - 4; Other Eukaryotes…	1.05123e-12	1.19175e-17	0.230286	0.410826	1.20815e-19	0.0245853	0.0561819	2.06129e-12	4.81388e-16	0.546777	3.27544e-14	0.83854	2.75793e-18	0.0644564	0.189672	1.51355e-12	2.34056e-16	0.495791	9.05611e-13	0.538942	2.5984e-19	0.128842	2.48665e-22	0.20553	2.18666e-22	2.53187e-25	0.415741	0.890314	1	0.997559	1	1.13619	-1.22967	-1.09362	-5.35417	-11.6818	-11.6818	-10.7083	-8.86207	-21.4167	-1.33854	-1.77241	-13.2727	-24.3333	-9.5	-1.08854
383	AT1G03170	FAF2	Protein of unknown function (DUF3049); CONTAINS InterPro DOMAIN/s: Protein of unknown function DUF3049 (InterPro:IPR021410); BEST Arabidopsis thaliana protein match is: Protein of unknown function (DUF3049) (TAIR:AT4G02810.1); Has 91 Blast hits to 91 proteins in 14 species: Archae - 0; Bacteria - 0; Metazoa - 0; Fungi - 2; Plants - 89; Viruses - 0; Other Eukaryotes - 0 (source: NCBI BLink).	0.000323123	0.00506059	0.710337	0.361941	0.606431	6.83059e-06	0.953552	0.00115539	0.0573407	0.123368	0.897579	0.812044	0.390521	0.010242	0.109945	7.85594e-06	0.131063	0.349685	0.0103085	0.0990041	0.000208901	1	0.000119063	0.614294	0.202501	0.166293	1	0.137901	0.374465	0.292178	1	1.80952	1.47619	-1.23529	2.71429	2.90476	-1.23529	1.38095	2.42857	3	-1.05	-2.625	1.60526	1.65789	-1.82353	-1.55
384	AT5G52400	CYP715A1	cytochrome P450, family 715, subfamily A, polypeptide 1 (CYP715A1); FUNCTIONS IN: electron carrier activity, monooxygenase activity, iron ion binding, oxygen binding, heme binding; INVOLVED IN: response to salt stress; LOCATED IN: endomembrane system; EXPRESSED IN: 8 plant structures; EXPRESSED DURING: 4 anthesis, C globular stage, petal differentiation and expansion stage; CONTAINS InterPro DOMA…	1	3.35696e-05	0.000145725	0.118228	0.180213	0.199981	1.45504e-07	0.286609	0.881153	0.000118327	1.83135e-05	0.125164	5.50275e-07	7.05227e-07	0.0510631	0.0326789	0.000449234	1	0.00255715	0.312603	0.0128677	0.0792861	1	0.000252155	0.377477	0.172536	0.018015	1	0.00163545	0.0015969	1	6.66667	10	10	0	20	6.66667	80	53.3333	0	93.3333	10	3	0	-1.5	9.33333
385	AT2G43290	MSS3	multicopy suppressors of snf4 deficiency in yeast 3 (MSS3); FUNCTIONS IN: calcium ion binding; INVOLVED IN: biological_process unknown; EXPRESSED IN: 22 plant structures; EXPRESSED DURING: 13 growth stages; CONTAINS InterPro DOMAIN/s: EF-Hand 1, calcium-binding site (InterPro:IPR018247), EF-HAND 2 (InterPro:IPR018249), EF-hand-like domain (InterPro:IPR011992), Calcium-binding EF-hand (InterPro:IP…	0.41654	0.0301059	0.478632	0.0584947	0.237712	1	2.30442e-31	5.2315e-37	0.569773	5.39871e-37	1.28538e-34	0.000436696	0.0558932	0.480017	3.58485e-27	3.35046e-33	0.12592	6.87644e-37	6.97377e-32	0.885088	0.0345165	0.708298	1.43765e-06	0.0489846	0.00495703	6.62329e-08	0.0210577	0.281024	0.997104	0.319166	1	1.07789	-1.49842	-2.00422	-1.23377	-1.46605	-1.19347	-1.44377	-1.4526	-2.47396	9.44	5.41474	-1.58025	-2.66667	1.25552	14.1451
386	AT4G09430	AT4G09430	Disease resistance protein (TIR-NBS-LRR class) family; FUNCTIONS IN: transmembrane receptor activity, ATP binding; INVOLVED IN: signal transduction, defense response, apoptosis, innate immune response; LOCATED IN: chloroplast; CONTAINS InterPro DOMAIN/s: NB-ARC (InterPro:IPR002182), Toll-Interleukin receptor (InterPro:IPR000157), Disease resistance protein (InterPro:IPR000767); BEST Arabidopsis t…	0.415011	1	0.549135	1	1	0.411588	1	1	1	1	1	0.0481724	0.791826	0.179503	0.622224	0.617114	0.112431	0.194745	1	0.0421204	0.0124793	0.00917051	0.00192008	0.00717661	1	0.856927	0.866076	0.0688523	1	0.690967	1	9	1	8	0	10	1	2	1	13	1	2	1.11111	1.44444	1	1
387	AT5G49310	IMPA-5	importin alpha isoform 5 (IMPA-5); FUNCTIONS IN: protein transporter activity, binding; INVOLVED IN: intracellular protein transport, protein import into nucleus; LOCATED IN: nucleus, nuclear pore, cytoplasm; EXPRESSED IN: sperm cell; CONTAINS InterPro DOMAIN/s: Importin-alpha-like, importin-beta-binding domain (InterPro:IPR002652), Armadillo-like helical (InterPro:IPR011989), Armadillo (InterPro…	0.0972233	0.0820806	1	0.11978	0.0723392	1	0.0679665	1	1	1	1	0.555723	0.465294	0.386429	0.107442	1	1	0.426742	0.455188	0.206282	0.0843961	1	0.0839476	1	1	1	1	0.512412	0.741266	1	1	0	0	-3	0	0	0	-3	0	0	0	0	0	0	0	0
388	AT2G23690	AT2G23690	unknown protein; FUNCTIONS IN: molecular_function unknown; INVOLVED IN: N-terminal protein myristoylation; LOCATED IN: cellular_component unknown; EXPRESSED IN: 7 plant structures; EXPRESSED DURING: petal differentiation and expansion stage; BEST Arabidopsis thaliana protein match is: unknown protein (TAIR:AT4G37240.1); Has 243 Blast hits to 243 proteins in 15 species: Archae - 0; Bacteria - 0; M…	0.435027	0.39374	1	1	0.365312	1	0.130793	0.817065	0.581782	0.230839	0.789258	0.782541	0.0180381	0.179503	0.0299228	0.244841	0.092242	0.116363	1	1	0.401699	1	0.678727	1	0.52919	0.890234	1	1	0.541857	0.530127	1	-1.25	-1.25	-1.66667	-2.5	-2.5	-2.5	0	-2.5	-1.66667	-5	0	-2	-1.33333	-2	-4
389	AT1G72430	AT1G72430	SAUR-like auxin-responsive protein family ; CONTAINS InterPro DOMAIN/s: Auxin responsive SAUR protein (InterPro:IPR003676); BEST Arabidopsis thaliana protein match is: SAUR-like auxin-responsive protein family (TAIR:AT1G17345.1); Has 148 Blast hits to 148 proteins in 14 species: Archae - 0; Bacteria - 0; Metazoa - 0; Fungi - 0; Plants - 148; Viruses - 0; Other Eukaryotes - 0 (source: NCBI BLink).	2.99476e-08	0.00121866	0.0590211	1	0.194796	3.97497e-12	1.0784e-36	4.38499e-45	0.272439	2.72653e-36	3.79912e-32	0.000124694	0.0173479	8.33261e-15	2.68035e-22	4.24449e-31	0.165687	1.61163e-11	3.58171e-15	1	4.46993e-06	0.751149	2.31148e-09	0.0304181	2.96293e-05	2.72467e-08	0.294076	0.000494378	0.780684	0.000361375	1	-1.01213	-1.02038	-1.62907	1.92277	1.79494	-1.12932	-1.36298	1.56325	2.1265	-10.1486	-6.64602	1.81671	2.15229	-1.10677	-9.94595
390	AT4G33300	ADR1-L1	ADR1-like 1 (ADR1-L1); FUNCTIONS IN: ATP binding; INVOLVED IN: apoptosis, defense response; LOCATED IN: apoplast; EXPRESSED IN: 22 plant structures; EXPRESSED DURING: 13 growth stages; CONTAINS InterPro DOMAIN/s: NB-ARC (InterPro:IPR002182), Leucine-rich repeat (InterPro:IPR001611), Powdery mildew resistance protein, RPW8 domain (InterPro:IPR008808), Disease resistance protein (InterPro:IPR000767…	0.183515	0.0023409	0.304331	0.739622	7.54366e-07	1.69737e-10	4.099e-12	0.000102761	3.15964e-05	4.7012e-14	3.95229e-26	0.00453193	6.34181e-05	3.27049e-08	0.00945511	1.40899e-08	7.44775e-12	1.61335e-08	0.302354	0.130259	0.0782083	1	0.00780826	1	6.72079e-05	1.66189e-06	0.677117	0.000822465	0.80826	1.13453e-17	1	1.18589	1.07426	-1.42448	-1.23258	-1.22203	1.82111	1.56983	-1.35335	-1.33064	-2.13035	-1.05002	-1.4492	-1.578	1.69522	-2.28856
391	AT5G36000	AT5G36000	BEST Arabidopsis thaliana protein match is: reduced male fertility (TAIR:AT3G61730.1); Has 1807 Blast hits to 1807 proteins in 277 species: Archae - 0; Bacteria - 0; Metazoa - 736; Fungi - 347; Plants - 385; Viruses - 0; Other Eukaryotes - 339 (source: NCBI BLink).	1	0.607912	0.94042	1	1	1	0.254822	0.837127	1	0.460185	0.375241	0.810472	1	0.922119	0.438395	1	0.568526	0.974538	0.379734	1	1	1	0.938605	1	1	0.654942	0.756669	1	1	1	1	1.03448	-1.16	-1.26087	-1.07407	1.17241	-1.03571	1.06897	-1.26087	-1.11538	-1.52632	-1.8125	1.13333	-1.15385	1.12	-1.31579
392	AT4G23070	ATRBL7	RHOMBOID-like protein 7 (RBL7); FUNCTIONS IN: serine-type endopeptidase activity; INVOLVED IN: biological_process unknown; LOCATED IN: integral to membrane; EXPRESSED IN: root, pollen tube; CONTAINS InterPro DOMAIN/s: Peptidase S54, rhomboid (InterPro:IPR002610); BEST Arabidopsis thaliana protein match is: RHOMBOID-like protein 6 (TAIR:AT1G12750.3); Has 5309 Blast hits to 5308 proteins in 1628 sp…	0.415011	0.397153	1	0.456027	0.368842	1	0.352645	1	1	1	1	0.906427	0.370594	1	0.410006	1	0.189207	0.220985	1	0.570023	1	0.715765	0.399885	1	0.435028	1	0.474258	0.28845	1	1	1	0	0	2	0	1	0	0	0	0	0	0	3.33333	0	0	0
393	AT5G62470	MYB96	myb domain protein 96 (MYB96); CONTAINS InterPro DOMAIN/s: SANT, DNA-binding (InterPro:IPR001005), Homeodomain-like (InterPro:IPR009057), Myb, DNA-binding (InterPro:IPR014778), HTH transcriptional regulator, Myb-type, DNA-binding (InterPro:IPR017930), Homeodomain-related (InterPro:IPR012287), Myb transcription factor (InterPro:IPR015495); BEST Arabidopsis thaliana protein match is: myb domain pro…	0.894232	4.68345e-10	4.51178e-08	0.000748921	4.91144e-19	1.83385e-17	4.85863e-29	6.28981e-11	4.52795e-09	1.26353e-18	0.000620693	5.40251e-16	8.8695e-21	2.98102e-19	3.11185e-35	7.11433e-19	0.222158	1.03654e-12	4.22006e-09	1	1	0.96773	2.7395e-11	1	1	1.09972e-11	5.21796e-11	2.98734e-06	0.99688	0.000783041	1	-1.01719	-1.72749	-3.9011	-1.08067	1.07183	-4.40994	-5.22059	-2.46528	-2.70992	-8.55422	-32.2727	1.09026	-2.66412	-2.5528	-4.95181
394	AT2G40000	HSPRO2	ortholog of sugar beet HS1 PRO-1 2 (HSPRO2); CONTAINS InterPro DOMAIN/s: Hs1pro-1, C-terminal (InterPro:IPR009743), Hs1pro-1, N-terminal (InterPro:IPR009869); BEST Arabidopsis thaliana protein match is: Hs1pro-1 protein (TAIR:AT3G55840.1); Has 71 Blast hits to 71 proteins in 18 species: Archae - 0; Bacteria - 0; Metazoa - 0; Fungi - 0; Plants - 60; Viruses - 0; Other Eukaryotes - 11 (source: NCBI…	9.18213e-32	2.66377e-41	0.000680562	0.542171	2.88742e-39	0.00575791	1.24844e-34	0.00483362	3.85548e-41	5.69216e-37	0.0666866	0.0161833	1.64844e-36	0.12991	1.1018e-42	0.875346	2.19679e-42	2.50246e-48	0.0158465	0.000758047	2.53559e-29	0.7902	1.75228e-39	0.819831	2.00906e-18	2.05607e-29	0.000219644	0.209239	0.741266	0.00167456	1	1.79548	-1.16691	-1.52682	9.42535	8.34253	15	12.1706	17.6136	15.8005	11.3225	12.8683	4.6464	8.80014	17.5037	13.2123
395	AT2G04515	AT2G04515	unknown protein; FUNCTIONS IN: molecular_function unknown; INVOLVED IN: biological_process unknown; LOCATED IN: endomembrane system; BEST Arabidopsis thaliana protein match is: unknown protein (TAIR:AT2G04495.1); Has 30201 Blast hits to 17322 proteins in 780 species: Archae - 12; Bacteria - 1396; Metazoa - 17338; Fungi - 3422; Plants - 5037; Viruses - 0; Other Eukaryotes - 2996 (source: NCBI BLin…	0.645421	0.792963	0.401802	1.25418e-05	0.0689212	0.358918	0.418404	0.17937	0.0116169	0.000188752	0.420809	0.0582741	0.000984356	0.0133123	0.0211321	0.00435595	0.40049	1	0.604288	0.726863	0.0809388	0.715765	0.801332	1	0.416271	0.255007	0.028424	0.0696171	0.575736	0.259862	1	2	12.5	5	2	4.5	4.5	8	-2	-2	2.5	4.5	2.25	-4	-2.77778	-5
396	AT5G46500	AT5G46500	BEST Arabidopsis thaliana protein match is: disease resistance protein (TIR-NBS-LRR class) family (TAIR:AT5G46260.1); Has 1807 Blast hits to 1807 proteins in 277 species: Archae - 0; Bacteria - 0; Metazoa - 736; Fungi - 347; Plants - 385; Viruses - 0; Other Eukaryotes - 339 (source: NCBI BLink).	0.687687	0.416095	1	0.030361	0.0167668	0.00181979	3.89289e-07	6.84434e-05	1	2.77576e-13	3.06184e-13	0.509537	0.0986239	0.0164835	0.846776	0.811855	0.00682922	0.827757	0.0497784	0.00200518	0.118889	0.103628	0.000590724	6.56765e-05	0.0802398	1	0.164427	0.00248851	0.993789	3.62719e-05	1	1.71739	1.5	-1.16949	-1.1405	1.43478	1.60145	1.37681	-1.13115	1.85507	-2.65385	-1.38	-1.19697	1.08017	1.06763	-3.98077
397	AT4G02541	AT4G02541	unknown protein; Has 30201 Blast hits to 17322 proteins in 780 species: Archae - 12; Bacteria - 1396; Metazoa - 17338; Fungi - 3422; Plants - 5037; Viruses - 0; Other Eukaryotes - 2996 (source: NCBI BLink).	1	1	1	1	0.758987	0.786071	1	1	0.786951	1	0.799188	0.237902	0.596045	0.62531	0.410006	0.396616	0.0409625	0.0221844	1	0.726863	0.805015	1	0.801332	1	0.243751	0.255007	1	0.281024	0.63998	0.475989	1	2	1	0	1	-2	-2	2	1	-2	1	2	-4	-4	-2	1
398	AT4G34770	AT4G34770	SAUR-like auxin-responsive protein family ; CONTAINS InterPro DOMAIN/s: Auxin responsive SAUR protein (InterPro:IPR003676); BEST Arabidopsis thaliana protein match is: SAUR-like auxin-responsive protein family (TAIR:AT2G21210.1); Has 1411 Blast hits to 1394 proteins in 28 species: Archae - 0; Bacteria - 0; Metazoa - 0; Fungi - 0; Plants - 1410; Viruses - 0; Other Eukaryotes - 1 (source: NCBI BLin…	0.24129	7.76925e-16	2.49013e-11	0.000458615	4.5192e-13	2.04703e-09	5.18577e-20	0.043412	0.00013261	4.44307e-11	0.00105377	6.08111e-08	4.97409e-16	2.1521e-12	1.03049e-15	0.453159	0.00102474	0.000169579	0.646999	1.29229e-06	2.95812e-08	0.000484771	3.60163e-17	0.840327	1	0.000130064	0.000283676	0.122479	0.539077	0.400031	1	-5.10526	-2.62162	-4.85	-1.44776	-4.61905	-10.7778	-32.3333	-24.25	-48.5	0	-97	1.10526	-9.5	-4.11111	0
399	AT4G11340	AT4G11340	Disease resistance protein (TIR-NBS-LRR class) family; FUNCTIONS IN: transmembrane receptor activity; INVOLVED IN: signal transduction, defense response, innate immune response; LOCATED IN: intrinsic to membrane; EXPRESSED IN: stem; CONTAINS InterPro DOMAIN/s: Toll-Interleukin receptor (InterPro:IPR000157); BEST Arabidopsis thaliana protein match is: Disease resistance protein (TIR-NBS-LRR class)…	1	1	1	0.456027	0.180213	0.199981	8.72888e-05	8.0953e-05	0.874528	0.00166568	0.0068446	0.468641	0.167149	0.179503	0.000316918	0.000281293	0.813044	0.00502575	0.0289795	1	0.419664	0.715765	0.41145	0.587016	0.435028	0.440467	1	1	1	1	1	0	3.33333	3.33333	0	3.33333	6.66667	6.66667	0	3.33333	43.3333	30	3.33333	3.33333	2	13
400	AT2G35640	AT2G35640	Homeodomain-like superfamily protein; CONTAINS InterPro DOMAIN/s: MYB-like (InterPro:IPR017877); BEST Arabidopsis thaliana protein match is: hydroxyproline-rich glycoprotein family protein (TAIR:AT1G31310.1); Has 705 Blast hits to 695 proteins in 85 species: Archae - 0; Bacteria - 25; Metazoa - 102; Fungi - 42; Plants - 506; Viruses - 2; Other Eukaryotes - 28 (source: NCBI BLink).	1	1	1	1	1	1	1	1	1	1	1	1	1	1	1	1	1	1	1	1	1	1	1	1	1	1	1	1	1	1	1	0	0	0	0	0	0	0	0	0	0	0	0	0	0	0
401	AT4G18197	ATPUP7	purine permease 7 (PUP7); CONTAINS InterPro DOMAIN/s: Protein of unknown function DUF250 (InterPro:IPR004853); BEST Arabidopsis thaliana protein match is: Nucleotide-sugar transporter family protein (TAIR:AT4G18205.1); Has 35333 Blast hits to 34131 proteins in 2444 species: Archae - 798; Bacteria - 22429; Metazoa - 974; Fungi - 991; Plants - 531; Viruses - 0; Other Eukaryotes - 9610 (source: NCBI…	1.14139e-06	3.39628e-05	0.741456	0.11958	0.854563	7.95792e-06	8.60796e-22	5.39646e-10	0.0273	3.1599e-27	3.28371e-20	0.0421191	0.666622	2.39563e-08	2.89596e-12	0.00146944	0.00337953	7.68528e-07	1.55194e-13	0.124979	1.06519e-08	0.862754	0.000121154	1	4.63797e-14	4.44878e-09	0.107035	0.000179102	0.741266	0.0126431	1	1.26728	1.32028	-1.3955	-2.21429	-2.41111	-1.01878	1.1106	-1.78601	-1.72222	-5.63636	-4.34	-3.05556	-2.18254	-1.34507	-7.44156
402	AT2G46600	KIC	Calcium-binding EF-hand family protein; FUNCTIONS IN: calcium ion binding; LOCATED IN: cellular_component unknown; EXPRESSED IN: 24 plant structures; EXPRESSED DURING: 14 growth stages; CONTAINS InterPro DOMAIN/s: EF-Hand 1, calcium-binding site (InterPro:IPR018247), EF-HAND 2 (InterPro:IPR018249), EF-hand-like domain (InterPro:IPR011992); BEST Arabidopsis thaliana protein match is: pinoid-bindin…	1.44244e-32	7.57672e-35	0.802652	0.00249585	1.81489e-37	0.161125	5.10466e-24	0.000131714	5.82351e-28	1.63646e-14	2.04068e-06	0.0755827	3.29591e-39	0.0330555	5.714e-37	0.633348	4.5703e-33	6.23147e-31	0.626862	0.589856	2.73864e-21	0.00162101	5.21e-31	0.465385	3.30672e-18	7.18596e-28	0.00260647	0.499021	1	1.34654e-05	1	1.07563	1.48619	1.32053	5.53181	3.63986	7.03241	7.2497	6.51381	5.39856	4.10564	4.23649	3.38393	5.01897	4.73183	2.76252
403	AT4G36030	ARO3	armadillo repeat only 3 (ARO3); FUNCTIONS IN: binding; INVOLVED IN: biological_process unknown; LOCATED IN: cellular_component unknown; EXPRESSED IN: 24 plant structures; EXPRESSED DURING: 11 growth stages; CONTAINS InterPro DOMAIN/s: Armadillo-like helical (InterPro:IPR011989), Armadillo (InterPro:IPR000225), Armadillo-type fold (InterPro:IPR016024); BEST Arabidopsis thaliana protein match is: a…	1	1	1	1	1	1	0.174302	0.186351	1	0.173581	0.175234	1	0.370594	0.386429	0.0510631	0.0523587	0.40027	0.0530676	0.380121	0.553006	1	1	1	1	0.381769	0.393416	1	1	0.741266	0.731476	1	3.33333	0	0	0	0	0	3.33333	0	0	6.66667	10	0	0	0	6.66667
404	AT5G13600	AT5G13600	Phototropic-responsive NPH3 family protein; FUNCTIONS IN: signal transducer activity; INVOLVED IN: response to light stimulus; LOCATED IN: membrane; EXPRESSED IN: 6 plant structures; EXPRESSED DURING: 4 anthesis, petal differentiation and expansion stage; CONTAINS InterPro DOMAIN/s: NPH3 (InterPro:IPR004249), BTB/POZ (InterPro:IPR013069), BTB/POZ fold (InterPro:IPR011333), Kelch related (InterPro…	0.0233833	0.155804	0.549135	1	0.0154591	1	0.342579	0.818915	0.03938	0.514198	0.175234	0.782541	0.70075	0.0855147	0.0299228	0.454993	1	0.116363	0.131285	1	0.159873	0.715765	0.399885	0.996062	0.243751	0.546964	0.909617	1	0.33188	0.313577	1	-1.25	-1.25	-1.66667	0	-5	0	-1.66667	-5	-2.5	-2.5	0	-4	-2	0	-2
405	AT1G18300	atnudt4	nudix hydrolase homolog 4 (NUDT4); FUNCTIONS IN: hydrolase activity; LOCATED IN: cytosol; EXPRESSED IN: stem, root, leaf; CONTAINS InterPro DOMAIN/s: NUDIX hydrolase domain-like (InterPro:IPR015797), NUDIX hydrolase, conserved site (InterPro:IPR020084), NUDIX hydrolase domain (InterPro:IPR000086); BEST Arabidopsis thaliana protein match is: nudix hydrolase homolog 21 (TAIR:AT1G73540.1); Has 1264 …	0.247037	0.0221915	0.590904	1	0.119758	1	2.66317e-12	1.87931e-06	0.0871446	7.63974e-13	4.16004e-08	0.966171	0.0514519	0.738246	3.52002e-07	0.00747612	0.166636	3.53532e-06	0.00298345	1.00211e-06	0.91968	0.77219	0.0262029	1	5.55116e-07	0.00200387	0.115935	0.831207	1	0.11805	1	3	-1.04762	1.12727	1.33636	1.15455	1.52727	1.57273	1.8	1.76364	4.40909	2.38182	-2.59843	-1.70103	1.6	4.61905
406	AT4G30090	AT4G30090	FUNCTIONS IN: molecular_function unknown; INVOLVED IN: embryo development ending in seed dormancy; LOCATED IN: endomembrane system; EXPRESSED IN: 8 plant structures; EXPRESSED DURING: 4 anthesis, F mature embryo stage, petal differentiation and expansion stage, E expanded cotyledon stage, D bilateral stage; BEST Arabidopsis thaliana protein match is: myosin heavy chain-related (TAIR:AT4G31340.1);…	0.0807179	0.000595253	0.312682	0.448416	1.47574e-05	0.0235063	1.24939e-05	0.482406	0.00199423	0.00132248	1	0.783139	0.000821706	0.226465	0.0123088	0.669681	0.00957357	0.0697698	0.757642	1	2.105e-05	0.126268	0.000667799	1	1.03955e-05	0.000386346	0.567979	0.978142	0.779256	0.224329	1	1	-1.58333	-1.26667	-2.375	-19	-19	-6.33333	-6.33333	-6.33333	-19	-4.75	-19	-6.33333	-12	-12
407	AT1G51670	AT1G51670	unknown protein; BEST Arabidopsis thaliana protein match is: unknown protein (TAIR:AT1G48180.1); Has 37 Blast hits to 37 proteins in 2 species: Archae - 0; Bacteria - 0; Metazoa - 0; Fungi - 0; Plants - 37; Viruses - 0; Other Eukaryotes - 0 (source: NCBI BLink).	0.199609	0.0293565	0.00155418	0.328251	2.62091e-05	1.8734e-07	3.41547e-07	0.00446081	0.00482508	9.4962e-05	0.422272	0.0582741	1.30374e-07	7.49204e-10	5.44391e-09	0.000133991	0.00150461	9.18849e-05	0.584318	0.553006	0.203439	0.0476221	0.685199	0.296652	1	0.911514	0.668953	0.65033	0.705827	0.482112	1	2.5	3	5	0	3.5	12.5	18	5.5	2	17.5	18	1.4	-1.25	4.16667	5.83333
408	AT5G02700	AT5G02700	F-box/RNI-like superfamily protein; CONTAINS InterPro DOMAIN/s: F-box domain, cyclin-like (InterPro:IPR001810), F-box domain, Skp2-like (InterPro:IPR022364); BEST Arabidopsis thaliana protein match is: F-box/RNI-like superfamily protein (TAIR:AT3G28410.1); Has 2196 Blast hits to 2168 proteins in 31 species: Archae - 0; Bacteria - 0; Metazoa - 0; Fungi - 8; Plants - 2186; Viruses - 0; Other Eukary…	1	1	1	0.456027	1	1	1	1	0.397383	0.346903	1	1	1	1	1	1	1	1	1	1	1	1	1	1	1	1	1	0.512412	1	1	1	0	3.33333	0	0	0	0	0	0	0	0	0	0	0	0	0
409	AT2G24210	TPS10	terpene synthase 10 (TPS10); CONTAINS InterPro DOMAIN/s: Terpene synthase, metal-binding domain (InterPro:IPR005630), Terpenoid synthase (InterPro:IPR008949), Terpenoid cylases/protein prenyltransferase alpha-alpha toroid (InterPro:IPR008930), Terpene synthase-like (InterPro:IPR001906); BEST Arabidopsis thaliana protein match is: terpene synthase-like sequence-1,8-cineole (TAIR:AT3G25820.1); Has …	0.199609	1	0.31822	0.233527	0.160401	1	0.152183	0.186351	1	1	1	1	0.168084	1	0.207744	0.244841	0.189207	0.220985	1	0.346194	0.180936	1	0.180922	0.354646	1	1	1	0.28845	1	1	1	0	0	1	0	0	0	0	1	0	0	0	0	0	0	0
410	AT5G20260	AT5G20260	Exostosin family protein; FUNCTIONS IN: catalytic activity; INVOLVED IN: biological_process unknown; LOCATED IN: endomembrane system, membrane; CONTAINS InterPro DOMAIN/s: Exostosin-like (InterPro:IPR004263); BEST Arabidopsis thaliana protein match is: Exostosin family protein (TAIR:AT5G11130.1); Has 1489 Blast hits to 1482 proteins in 115 species: Archae - 0; Bacteria - 12; Metazoa - 396; Fungi …	3.83134e-06	3.92553e-10	0.129741	0.566574	1.17338e-11	0.0110906	3.40595e-21	1.95647e-06	2.21107e-10	3.18311e-20	3.30284e-05	1	2.27426e-12	0.00337739	1.22624e-25	3.02947e-11	3.17518e-12	1.23906e-25	1.74527e-08	1	1.47389e-07	0.95229	1.9194e-09	1	2.91739e-07	5.1808e-09	0.557775	0.619815	1	0.0369642	1	0	3.33333	0	90	123.333	216.667	223.333	183.333	163.333	533.333	546.667	123.333	163.333	65	160
411	AT5G07580	ERF106	Integrase-type DNA-binding superfamily protein; CONTAINS InterPro DOMAIN/s: DNA-binding, integrase-type (InterPro:IPR016177), Pathogenesis-related transcriptional factor/ERF, DNA-binding (InterPro:IPR001471); BEST Arabidopsis thaliana protein match is: Integrase-type DNA-binding superfamily protein (TAIR:AT5G61590.1); Has 5961 Blast hits to 5673 proteins in 249 species: Archae - 0; Bacteria - 0; …	4.72596e-22	1.2229e-32	0.00154058	0.530528	6.38549e-25	0.621572	1.03147e-44	5.70627e-06	2.09295e-27	6.2273e-47	1.0081e-12	1	2.80205e-35	5.68851e-06	8.36134e-35	0.124669	2.19146e-35	3.98782e-35	0.646999	0.66646	7.65502e-20	0.877653	3.29615e-21	0.000683423	2.05744e-22	9.18378e-24	1	0.733488	0.00340185	0.0203404	1	1.05611	1.11485	1.02442	-4.84026	-4.02926	-5.10101	-10.7447	-8.27869	-4.2437	-22.2794	-15.9474	-4.25532	-4.48179	-5.68687	-24.8382
412	AT5G46710	AT5G46710	PLATZ transcription factor family protein; CONTAINS InterPro DOMAIN/s: Protein of unknown function DUF597 (InterPro:IPR006734); BEST Arabidopsis thaliana protein match is: PLATZ transcription factor family protein (TAIR:AT4G17900.1); Has 1807 Blast hits to 1807 proteins in 277 species: Archae - 0; Bacteria - 0; Metazoa - 736; Fungi - 347; Plants - 385; Viruses - 0; Other Eukaryotes - 339 (source:…	0.00616538	0.6249	0.103661	3.37429e-14	2.94932e-25	1.04482e-16	0.0503234	0.0061281	0.000516684	4.39341e-21	3.78541e-31	1.91702e-07	5.81751e-29	1.96899e-20	0.037943	0.00458065	5.40369e-13	9.9829e-13	1.09221e-32	0.0100933	0.0609735	0.882537	0.377044	1	0.390419	0.0699725	0.60095	0.0258411	0.674296	1	1	1.53333	3.23333	2.28667	1.55333	1.44	5.44667	5.95333	1.19333	1.25333	-1.32743	-1.76471	-1.06481	-1.2234	1.68454	-4.29204
413	AT1G73540	atnudt21	nudix hydrolase homolog 21 (NUDT21); FUNCTIONS IN: hydrolase activity; INVOLVED IN: biological_process unknown; LOCATED IN: chloroplast; EXPRESSED IN: 24 plant structures; EXPRESSED DURING: 15 growth stages; CONTAINS InterPro DOMAIN/s: NUDIX hydrolase domain-like (InterPro:IPR015797), NUDIX hydrolase, conserved site (InterPro:IPR020084), NUDIX hydrolase domain (InterPro:IPR000086); BEST Arabidops…	0.0238218	0.90054	0.139214	0.808779	0.774734	0.0903864	2.00249e-37	3.22874e-38	1	5.53555e-39	1.97223e-38	0.00711832	0.00336928	9.74922e-08	5.2403e-29	4.05457e-30	7.08174e-09	9.75849e-37	4.42281e-20	9.40288e-05	2.29901e-05	0.31823	0.0404254	0.260067	2.35335e-16	8.43066e-11	0.075978	0.0608877	0.0085805	0.00641674	1	1.96673	-1.09514	-1.64438	-1.53693	-2.01115	-1.02852	1.61183	-1.01311	-1.36962	11.4122	5.72643	-3.95539	-2.69367	1.06478	12.498
414	AT2G13790	ATSERK4	somatic embryogenesis receptor-like kinase 4 (SERK4); FUNCTIONS IN: protein kinase activity, transmembrane receptor protein serine/threonine kinase activity; INVOLVED IN: in 6 processes; LOCATED IN: endomembrane system; EXPRESSED IN: rosette leaf, cauline leaf, fruit, root, flower; CONTAINS InterPro DOMAIN/s: Protein kinase, ATP binding site (InterPro:IPR017441), Protein kinase, catalytic domain …	0.932443	1	0.901157	8.99544e-05	6.0343e-16	4.8487e-17	4.87042e-05	0.000129847	1.85266e-05	1	8.58554e-06	1	1.11706e-16	7.96894e-18	6.9022e-17	2.79151e-16	3.84475e-16	1.62948e-16	1	0.00662906	0.563164	0.625834	0.56492	0.8859	0.0212959	0.0216688	1	0.00034305	1	4.66278e-06	1	1.42927	1.66829	1.02195	-1.07471	1.15366	2.96098	2.93049	1.06707	1.15732	1.75854	2.14024	-1.2389	-1.23498	1.77485	1.05409
415	AT5G13700	ATPAO1	polyamine oxidase 1 (PAO1); FUNCTIONS IN: FAD binding, polyamine oxidase activity; INVOLVED IN: oxidation reduction; LOCATED IN: endomembrane system; EXPRESSED IN: 12 plant structures; EXPRESSED DURING: L mature pollen stage, M germinated pollen stage, 4 anthesis, petal differentiation and expansion stage; CONTAINS InterPro DOMAIN/s: Amine oxidase (InterPro:IPR002937), Flavin-containing amine oxi…	0.000213933	0.397153	0.020815	0.592127	0.970211	0.000598636	5.60468e-45	2.30597e-47	0.824626	1.19018e-46	1.38973e-45	0.170892	0.666022	1.01945e-05	1.78132e-40	3.50263e-43	0.0235725	2.87941e-44	6.05869e-38	0.0830745	0.00202496	0.965142	0.14532	0.995877	0.617401	0.69122	0.242976	0.69542	0.749548	0.260435	1	-2.61538	-1.36	-1.78947	-5.66667	-3.4	-1.0625	1.20588	-1.36	-1.7	29.1765	19.4412	-1.3	1.53846	1.28	39.68
416	AT3G62150	PGP21	P-glycoprotein 21 (PGP21); FUNCTIONS IN: ATPase activity, coupled to transmembrane movement of substances; INVOLVED IN: transport, transmembrane transport; LOCATED IN: plasma membrane; EXPRESSED IN: 14 plant structures; EXPRESSED DURING: 8 growth stages; CONTAINS InterPro DOMAIN/s: ATPase, AAA+ type, core (InterPro:IPR003593), ABC transporter-like (InterPro:IPR003439), ABC transporter, transmembr…	0.229577	0.0407195	0.00111657	5.89383e-15	6.83633e-36	1.50165e-39	8.37438e-10	8.43047e-05	1.26911e-11	0.0307736	5.89301e-18	1.33312e-08	1.29748e-42	5.13449e-46	1.38378e-30	5.48647e-24	8.93398e-26	2.69338e-13	2.48208e-05	0.213004	0.401699	1	0.00704086	0.960032	0.00483166	0.482302	0.000278074	0.0470381	0.117416	8.59015e-12	1	1.18	2.82667	2.11733	-1.25	-1.13464	6.88133	8.77867	1.39067	1.46267	2.29067	3.83067	-1.33888	1.23955	2.43443	-1.23399
417	AT3G21150	BBX32	B-box 32 (BBX32); BEST Arabidopsis thaliana protein match is: B-box type zinc finger family protein (TAIR:AT4G15248.1); Has 926 Blast hits to 858 proteins in 65 species: Archae - 0; Bacteria - 0; Metazoa - 0; Fungi - 0; Plants - 926; Viruses - 0; Other Eukaryotes - 0 (source: NCBI BLink).	0.0453155	0.940883	0.191317	0.456027	0.259267	0.000765023	0.0812631	0.0331918	1	0.599015	0.788566	1	0.072222	8.33374e-05	0.314101	0.165025	0.0554372	0.252914	0.732398	0.778052	0.02521	0.000264147	1	1	0.16976	0.569044	0.029128	0.422559	1	0.852171	1	1.36364	1.63636	-1.1	-5.5	2.90909	1.90909	2.27273	-1.22222	1	2.36364	1.36364	2.13333	-1.36364	1.16667	1.44444
418	AT1G71880	SUC1	sucrose-proton symporter 1 (SUC1); FUNCTIONS IN: carbohydrate transmembrane transporter activity, sugar:hydrogen symporter activity, sucrose:hydrogen symporter activity; INVOLVED IN: pollen germination, response to nematode; LOCATED IN: plasma membrane, vacuole, membrane; EXPRESSED IN: 23 plant structures; EXPRESSED DURING: 13 growth stages; CONTAINS InterPro DOMAIN/s: Sucrose/H+ symporter, plant…	1.73767e-22	4.21441e-14	0.00847476	6.54166e-16	0.123535	1.33887e-27	4.90251e-15	1	8.61516e-12	6.49028e-40	1.13166e-19	1.88066e-06	0.457302	1.75235e-25	1	3.18057e-13	6.49668e-05	3.05103e-07	0.366723	0.190538	3.06302e-18	0.491561	8.80227e-17	0.660036	1.28243e-23	4.14196e-22	0.899576	0.000964766	0.953867	7.49174e-13	1	1.19637	2.99375	1.89869	-4.70294	-3.55333	1.31957	1.12383	-2.72402	-3.20441	-2.76644	-1.27716	-4.25111	-3.83367	-2.26872	-8.28201
419	AT4G27652	AT4G27652	unknown protein; BEST Arabidopsis thaliana protein match is: unknown protein (TAIR:AT4G27657.1); Has 30201 Blast hits to 17322 proteins in 780 species: Archae - 12; Bacteria - 1396; Metazoa - 17338; Fungi - 3422; Plants - 5037; Viruses - 0; Other Eukaryotes - 2996 (source: NCBI BLink).	0.12355	0.0140908	0.752872	1	0.0958161	1	0.119765	2.45202e-05	0.0443818	0.253257	0.000518205	0.146831	0.900304	0.26262	0.41287	0.000618664	0.258021	0.00822418	0.252669	2.43316e-05	0.00725509	0.746342	0.348296	0.43254	6.80021e-13	4.39375e-09	0.210066	0.0860514	0.625819	0.820101	1	3.20408	1.12245	-1.88462	-1.96	-2.88235	-1.81481	-1.16667	-2.57895	-1.44118	1.71429	1.10204	-9.23529	-4.61765	-2.03704	1.52727
420	AT5G47850	CCR4	CRINKLY4 related 4 (CCR4); FUNCTIONS IN: kinase activity; INVOLVED IN: protein amino acid phosphorylation; LOCATED IN: endomembrane system; EXPRESSED IN: stem; CONTAINS InterPro DOMAIN/s: Protein kinase, ATP binding site (InterPro:IPR017441), Regulator of chromosome condensation/beta-lactamase-inhibitor protein II (InterPro:IPR009091), Protein kinase, catalytic domain (InterPro:IPR000719), Serine…	1	0.129984	0.17309	1.50753e-05	0.000140216	9.68628e-05	0.569566	0.463153	0.60765	9.20616e-05	0.00215504	1	4.55322e-07	2.83529e-07	0.505326	0.0189681	5.99114e-07	0.526884	9.18693e-08	0.553006	1	1	0.501998	0.0402565	0.545238	1	0.784823	4.61405e-05	0.657224	0.217934	1	-2	4.92857	1	-1.07692	-1.07692	4.14286	5.64286	2.14286	-1.55556	1.5	-2	1.85714	1.28571	-1.18966	-3.28571
421	AT3G59350	PTI13	Protein kinase superfamily protein; FUNCTIONS IN: protein tyrosine kinase activity, protein kinase activity, kinase activity, ATP binding; INVOLVED IN: protein amino acid phosphorylation; LOCATED IN: plasma membrane; EXPRESSED IN: 24 plant structures; EXPRESSED DURING: 15 growth stages; CONTAINS InterPro DOMAIN/s: Protein kinase, ATP binding site (InterPro:IPR017441), Protein kinase, catalytic do…	0.259105	0.00315288	0.254255	0.00255919	0.000478776	0.0520154	4.99543e-24	7.76999e-15	1	1.74092e-14	1.18541e-13	0.947061	6.62861e-05	0.01301	5.5221e-21	3.42933e-12	0.000599289	1.93768e-19	1.50857e-09	0.0197466	0.0401232	0.88273	0.000728217	1	0.699208	0.859901	0.411454	0.0202293	1	0.562484	1	1.31245	1.44614	1.07028	1.14744	1.31551	1.57296	1.57525	1.50115	1.54393	3.7563	2.44614	1.00233	1.17637	1.08769	2.59746
422	AT1G22570	AT1G22570	Major facilitator superfamily protein; FUNCTIONS IN: transporter activity; INVOLVED IN: oligopeptide transport; LOCATED IN: membrane; EXPRESSED IN: 17 plant structures; EXPRESSED DURING: 10 growth stages; CONTAINS InterPro DOMAIN/s: PTR2 family proton/oligopeptide symporter, conserved site (InterPro:IPR018456), Oligopeptide transporter (InterPro:IPR000109), Major facilitator superfamily, general …	8.74171e-06	0.227567	0.00769835	7.86416e-06	6.14643e-16	3.92722e-29	1.93049e-36	5.54435e-40	0.000215805	1.48968e-22	1.46623e-11	4.15434e-07	4.40364e-12	4.68367e-25	1.39844e-39	4.3109e-43	0.114636	4.46548e-24	2.08968e-18	7.88827e-16	0.505951	0.00491251	5.69185e-08	6.91948e-10	1.61539e-20	0.000287495	1.82494e-09	0.870343	0.614075	0.399333	1	2.52589	1.65758	1.80109	-1.7017	-1.0731	2.62943	2.15077	-1.12118	1.86104	5.43688	4.12534	-2.71053	-1.35725	1.5863	3.28
423	AT1G61890	AT1G61890	MATE efflux family protein; FUNCTIONS IN: antiporter activity, drug transmembrane transporter activity, transporter activity; INVOLVED IN: response to karrikin; LOCATED IN: membrane; EXPRESSED IN: 22 plant structures; EXPRESSED DURING: 13 growth stages; CONTAINS InterPro DOMAIN/s: Multi antimicrobial extrusion protein MatE (InterPro:IPR002528); BEST Arabidopsis thaliana protein match is: MATE eff…	0.0562928	5.75402e-15	9.94206e-20	0.000138532	4.35554e-05	0.0770757	4.23785e-28	1.06512e-05	1	4.32963e-39	5.83618e-39	0.000116274	9.87899e-07	0.00701642	5.08505e-20	0.114149	0.58406	1.66253e-31	4.19747e-33	0.0140302	0.883396	0.448381	1.08508e-12	0.769338	0.000506961	2.06995e-05	4.17441e-13	1	0.868551	0.0184392	1	1.5	-1.94393	-1.93488	-1.42955	-1.01711	-1.81659	-2.28571	3.31731	2.95913	5.89663	3.49519	-1.52567	1.97276	1.07009	11.4626
424	AT5G58120	AT5G58120	Disease resistance protein (TIR-NBS-LRR class) family; FUNCTIONS IN: transmembrane receptor activity, nucleoside-triphosphatase activity, nucleotide binding, ATP binding; INVOLVED IN: signal transduction, apoptosis, defense response, innate immune response; LOCATED IN: intrinsic to membrane; EXPRESSED IN: 16 plant structures; EXPRESSED DURING: 9 growth stages; CONTAINS InterPro DOMAIN/s: ATPase, …	1	0.482573	0.603287	0.982872	4.5193e-13	6.36046e-13	3.25562e-23	3.57693e-20	1.12288e-11	6.41066e-22	0.000484569	0.0508584	1.21109e-16	1.63526e-16	2.91833e-21	2.17069e-18	7.3008e-23	1.1671e-27	0.149997	0.539504	0.698597	0.99604	0.854078	0.380519	0.0946844	0.145981	1	0.0250616	0.671306	0.915631	1	1.11002	1.06112	-1.40068	-1.03023	-1.07632	2.93399	3.26406	1.21271	-1.03544	4.56724	3.33985	-1.19474	-1.14937	2.76498	4.30415
425	AT5G43890	YUC5	YUCCA5 (YUC5); CONTAINS InterPro DOMAIN/s: Pyridine nucleotide-disulphide oxidoreductase, class-II (InterPro:IPR000103), FAD-dependent pyridine nucleotide-disulphide oxidoreductase (InterPro:IPR013027), Flavin-containing monooxygenase-like (InterPro:IPR020946); BEST Arabidopsis thaliana protein match is: YUCCA 9 (TAIR:AT1G04180.1); Has 1807 Blast hits to 1807 proteins in 277 species: Archae - 0; …	0.645421	0.178229	0.0786154	0.693064	0.428323	1	0.152183	1	1	0.0299177	0.0185491	0.889607	0.168084	0.0405422	0.207744	1	0.40049	0.426742	1	1	0.203439	0.955612	0.180922	1	0.243976	0.172536	0.00945897	0.409019	0.156609	1	1	1	2	-2	2	3.5	2.5	0	0	0	0	0	3.5	0	1.25	0
426	AT3G28925	AT3G28925	BEST Arabidopsis thaliana protein match is: structural maintenance of chromosome 3 (TAIR:AT5G48600.2); Has 67 Blast hits to 50 proteins in 21 species: Archae - 0; Bacteria - 0; Metazoa - 13; Fungi - 0; Plants - 33; Viruses - 0; Other Eukaryotes - 21 (source: NCBI BLink).	0.0972233	0.0820806	1	0.997476	1	0.0984996	0.0679665	1	1	0.148593	0.0815434	0.990195	0.684008	0.0197	0.701909	0.0215276	0.40049	0.414163	1	1	0.465358	0.715765	0.0839476	1	0.750397	0.172536	0.474258	1	0.953867	0.0335286	1	-1.5	-1.5	-1.5	0	-3	1	1.66667	0	0	0	1.33333	-2	0	1.5	0
427	AT5G62570	AT5G62570	Calmodulin binding protein-like; CONTAINS InterPro DOMAIN/s: Calmodulin binding protein-like (InterPro:IPR012416); BEST Arabidopsis thaliana protein match is: Calmodulin-binding protein (TAIR:AT4G25800.2); Has 287 Blast hits to 280 proteins in 14 species: Archae - 0; Bacteria - 0; Metazoa - 0; Fungi - 0; Plants - 287; Viruses - 0; Other Eukaryotes - 0 (source: NCBI BLink).	1.57679e-05	9.27259e-13	0.0108291	0.832872	6.92508e-19	4.79248e-07	9.97632e-32	4.07989e-10	7.70123e-17	6.76533e-30	1.91309e-05	1	7.88539e-25	5.55392e-12	4.80035e-32	1.22904e-10	1.15485e-25	4.79709e-33	0.0201359	0.0248471	0.00336026	0.587814	1.24259e-11	1	1	4.99391e-05	0.000261295	0.555942	0.302245	1	1	1.32593	1.06914	-1.05469	1.62469	1.46543	3.08642	3.65432	2.4716	2.32099	4.95802	3.72963	1.10521	1.75047	2.88684	4.63741
428	AT2G32130	AT2G32130	Plant protein of unknown function (DUF641); CONTAINS InterPro DOMAIN/s: Protein of unknown function DUF641, plant (InterPro:IPR006943); BEST Arabidopsis thaliana protein match is: Plant protein of unknown function (DUF641) (TAIR:AT1G29300.1); Has 208 Blast hits to 208 proteins in 30 species: Archae - 0; Bacteria - 32; Metazoa - 0; Fungi - 0; Plants - 174; Viruses - 0; Other Eukaryotes - 2 (source…	1	0.972232	1	0.225498	0.0597469	0.0348477	0.000289322	6.77809e-05	0.000706831	6.32498e-07	0.120305	0.0309052	0.012232	0.00631989	1.90381e-08	2.739e-09	3.25239e-06	8.38613e-13	0.00119205	0.276202	0.989228	1	0.678727	1	0.0600258	0.0266985	1	0.512412	1	0.040302	1	2.4	-5	0	-1.25	-1.25	3.2	3.8	-1.25	-1.66667	6.2	8.4	-3	-4	16	31
429	AT3G44630	AT3G44630	Disease resistance protein (TIR-NBS-LRR class) family; FUNCTIONS IN: transmembrane receptor activity, nucleoside-triphosphatase activity, nucleotide binding, ATP binding; INVOLVED IN: N-terminal protein myristoylation, defense response; LOCATED IN: intrinsic to membrane; EXPRESSED IN: 22 plant structures; EXPRESSED DURING: 13 growth stages; CONTAINS InterPro DOMAIN/s: ATPase, AAA+ type, core (Int…	3.41072e-14	3.20222e-12	0.758335	0.492616	0.719405	1.2234e-12	7.2947e-25	2.64162e-05	0.15383	6.92045e-28	1.1298e-22	0.000298287	0.586684	1.31488e-16	9.24225e-08	0.118385	4.82986e-06	0.170094	3.02983e-09	0.483115	1.00852e-13	1	4.71521e-14	0.897449	3.01022e-17	1.473e-17	1	1.27628e-05	0.602235	1.99678e-08	1	1.06923	1.09469	-1.50867	-2.44943	-2.30236	-1.02776	1.08351	-2.08885	-2.28116	-3.35172	-2.3156	-2.46176	-2.43909	-1.12508	-3.66909
430	AT2G44500	AT2G44500	O-fucosyltransferase family protein; CONTAINS InterPro DOMAIN/s: GDP-fucose protein O-fucosyltransferase (InterPro:IPR019378); BEST Arabidopsis thaliana protein match is: O-fucosyltransferase family protein (TAIR:AT3G07900.1); Has 821 Blast hits to 820 proteins in 30 species: Archae - 0; Bacteria - 0; Metazoa - 0; Fungi - 0; Plants - 820; Viruses - 0; Other Eukaryotes - 1 (source: NCBI BLink).	4.33926e-09	0.0557685	0.000376265	0.449257	0.00033632	0.020467	3.91047e-22	7.98365e-16	3.07579e-06	1.70996e-25	8.99626e-12	7.9322e-07	6.13463e-05	0.0609191	3.7254e-21	4.79997e-15	1.29433e-17	6.4648e-36	1.06743e-09	1	2.01897e-06	0.704395	0.00328155	0.6748	1.63201e-06	0.0029603	0.150676	0.000363958	1	1	1	-1.06769	-1.16248	-2.01159	2.08934	1.91499	1.67147	1.67435	1.38473	1.54323	3.8804	3.01153	2.04462	1.64769	1.94305	4.51089
431	AT1G65490	AT1G65490	unknown protein; FUNCTIONS IN: molecular_function unknown; INVOLVED IN: biological_process unknown; LOCATED IN: endomembrane system; EXPRESSED IN: 22 plant structures; EXPRESSED DURING: 13 growth stages; BEST Arabidopsis thaliana protein match is: unknown protein (TAIR:AT1G65486.1); Has 23 Blast hits to 23 proteins in 2 species: Archae - 0; Bacteria - 0; Metazoa - 0; Fungi - 0; Plants - 23; Virus…	3.11633e-25	3.15973e-28	0.71447	0.00133521	6.71109e-25	0.81535	6.61622e-32	0.223029	7.72378e-15	2.73463e-22	0.00586695	5.44833e-19	7.80713e-24	0.646789	2.81416e-28	0.177243	0.189716	2.15227e-05	0.00536845	0.850018	1.44665e-17	0.0286549	4.0409e-24	0.33868	2.26872e-19	7.37935e-26	0.0427041	7.08171e-09	1	1	1	1.04497	-1.74194	-7.13208	-15.75	-5.55882	-11.8125	-11.8125	-21	-11.1176	-47.25	-75.6	-5.80882	-11.6176	-6.78125	-27.125
432	AT3G05310	MIRO3	MIRO-related GTP-ase 3 (MIRO3); FUNCTIONS IN: GTP binding; INVOLVED IN: mitochondrion transport along microtubule, small GTPase mediated signal transduction; LOCATED IN: mitochondrial outer membrane, intracellular; EXPRESSED IN: central cell; CONTAINS InterPro DOMAIN/s: EF-Hand 1, calcium-binding site (InterPro:IPR018247), EF hand associated, type-1 (InterPro:IPR013566), Mitochondrial Rho-like (I…	0.415011	0.416095	1	1	1	0.394211	0.174302	0.818915	1	0.173581	0.175234	0.468641	1	0.386429	0.314101	1	0.40049	1	0.361336	1	1	0.715765	1	0.587016	1	1	1	0.512412	1	1	1	0	0	3.33333	3.33333	0	0	0	3.33333	0	6.66667	3.33333	0	0	0	6.66667
433	AT5G10380	RING1	RING1; CONTAINS InterPro DOMAIN/s: Zinc finger, RING-type (InterPro:IPR001841), Zinc finger, C3HC4 RING-type (InterPro:IPR018957); BEST Arabidopsis thaliana protein match is: RING/U-box superfamily protein (TAIR:AT1G72220.1); Has 1807 Blast hits to 1807 proteins in 277 species: Archae - 0; Bacteria - 0; Metazoa - 736; Fungi - 347; Plants - 385; Viruses - 0; Other Eukaryotes - 339 (source: NCBI BL…	5.82264e-06	1.6002e-17	4.24611e-05	0.000674993	0.665336	9.51589e-05	1.37071e-33	7.63845e-08	2.12259e-05	3.06822e-43	3.13114e-31	1.85488e-11	0.0287059	0.0259182	1.75947e-12	0.228644	1.79535e-06	0.856729	7.4481e-07	0.627198	3.74574e-14	0.0118495	1.17937e-24	0.0609744	1.87379e-11	1.27929e-21	0.00079984	5.70301e-20	0.51493	4.84856e-10	1	-1.21826	1.55504	-2.57229	-1.85652	-2.86577	-1.03767	-1.34488	-3.3622	-5.08333	-8.45545	-3.71304	-2.35235	-4.17262	-1.61361	-13.1485
434	AT1G72450	JAZ6	jasmonate-zim-domain protein 6 (JAZ6); CONTAINS InterPro DOMAIN/s: Tify (InterPro:IPR010399), CCT domain-like (InterPro:IPR018467); BEST Arabidopsis thaliana protein match is: jasmonate-zim-domain protein 5 (TAIR:AT1G17380.1); Has 303 Blast hits to 298 proteins in 26 species: Archae - 0; Bacteria - 0; Metazoa - 0; Fungi - 0; Plants - 303; Viruses - 0; Other Eukaryotes - 0 (source: NCBI BLink).	5.37108e-09	0.0328868	0.00104416	0.095752	0.220115	5.74742e-06	6.25516e-34	1.19171e-26	0.000963155	1.35835e-39	2.59818e-29	0.0931211	0.118724	2.16359e-05	5.95276e-31	8.3893e-24	0.000252917	1.01849e-36	3.72927e-25	0.929662	0.0392754	0.00309911	0.00240031	0.767391	0.156961	0.0174149	0.612028	1	1	0.552089	1	-1.01259	-1.22496	-1.20867	1.74366	1.27212	1.20756	1.18173	1.31325	1.41272	4.14825	2.96844	1.28814	1.43051	1.4792	5.08143
435	AT4G27110	COBL11	COBRA-like protein 11 precursor (COBL11); CONTAINS InterPro DOMAIN/s: Glycosyl-phosphatidyl inositol-anchored, plant (InterPro:IPR006918); BEST Arabidopsis thaliana protein match is: COBRA-like protein 10 precursor (TAIR:AT3G20580.1); Has 30201 Blast hits to 17322 proteins in 780 species: Archae - 12; Bacteria - 1396; Metazoa - 17338; Fungi - 3422; Plants - 5037; Viruses - 0; Other Eukaryotes - 2…	0.503264	1	0.581915	0.551337	0.840499	0.882233	0.302152	0.303963	0.881153	1	0.613783	0.906427	1	0.479253	0.173689	0.170149	0.841664	0.414163	0.211525	1	0.0688712	0.715765	0.867822	0.996062	0.0837294	0.934043	0.23552	1	1	1	1	1	3	2	3	7	2	1	1	2	4	4	7	2	-1.5	1.33333
436	AT2G23970	AT2G23970	Class I glutamine amidotransferase-like superfamily protein; FUNCTIONS IN: catalytic activity; INVOLVED IN: defense response; LOCATED IN: endomembrane system; EXPRESSED IN: 6 plant structures; EXPRESSED DURING: 4 anthesis, petal differentiation and expansion stage; CONTAINS InterPro DOMAIN/s: Glutamine amidotransferase class-I, C-terminal (InterPro:IPR000991), Glutamine amidotransferase type 1 (I…	1	0.000439066	0.00155418	0.118228	0.0422493	0.0486713	4.80086e-14	2.7398e-06	1	2.38986e-10	7.47671e-10	1	0.167149	0.179503	4.28883e-11	0.000614122	0.181963	4.62827e-11	4.08476e-08	0.312603	0.419664	0.715765	0.000205928	1	0.750397	0.024308	0.00488963	0.151698	0.988297	0.445509	1	6.66667	10	0	0	3.33333	13.3333	6.66667	36.6667	40	193.333	100	-2	6	1.33333	19.3333
437	AT1G65240	AT1G65240	Eukaryotic aspartyl protease family protein; FUNCTIONS IN: aspartic-type endopeptidase activity; INVOLVED IN: proteolysis; LOCATED IN: anchored to plasma membrane, plasma membrane, anchored to membrane; EXPRESSED IN: 10 plant structures; EXPRESSED DURING: L mature pollen stage, M germinated pollen stage, 4 anthesis, C globular stage, petal differentiation and expansion stage; CONTAINS InterPro DO…	0.367085	0.0182222	0.409705	0.00394179	2.22389e-13	9.3185e-11	4.31841e-20	1.30431e-14	2.04445e-06	9.58549e-13	0.0107303	0.0103832	1.54995e-15	6.46091e-13	8.9547e-23	1.50102e-17	4.0926e-09	2.17416e-16	0.00416804	0.0239091	0.0608163	0.845058	1	0.051661	0.539057	0.00527418	0.0736037	1	0.818073	0.281556	1	7.5	9	8	3	5.5	41.5	47.5	7	1	71	65	-1.36364	-7.5	4.61111	7.88889
438	AT1G22560	AT1G22560	non-LTR retrotransposon family (LINE), has a 9.4e-20 P-value blast match to GB:BAA20419 reverse transcriptase (LINE-element) (Mus musculus)	NA	NA	NA	NA	NA	NA	NA	NA	NA	NA	NA	NA	NA	NA	NA	NA	NA	NA	NA	NA	NA	NA	NA	NA	NA	NA	NA	NA	NA	NA	#VALUE!	#VALUE!	#VALUE!	#VALUE!	#VALUE!	#VALUE!	#VALUE!	#VALUE!	#VALUE!	#VALUE!	#VALUE!	#VALUE!	#VALUE!	#VALUE!	#VALUE!	#VALUE!
439	AT1G21250	WAK1	cell wall-associated kinase (WAK1); FUNCTIONS IN: kinase activity; INVOLVED IN: cell surface receptor linked signaling pathway, response to virus, defense response to fungus, response to salicylic acid stimulus; LOCATED IN: plasma membrane, vacuole, plant-type cell wall; EXPRESSED IN: 21 plant structures; EXPRESSED DURING: 13 growth stages; CONTAINS InterPro DOMAIN/s: EGF-like calcium-binding (In…	4.14854e-24	1.30818e-29	0.150014	2.87245e-08	0.0461339	1.46978e-18	3.51215e-35	0.0690547	6.58436e-14	2.94584e-48	2.32888e-29	0.0232528	0.699197	1.39097e-22	2.01049e-07	3.9656e-15	0.00181034	1.51739e-13	8.29428e-06	0.0215358	6.88314e-13	0.000640032	8.73384e-27	0.604633	1.21042e-20	3.72711e-34	2.07416e-06	0.00459095	0.568901	5.15835e-19	1	1.46851	2.48656	1.50203	-7.82421	-3.42803	-1.35682	-1.12609	-10.9476	-8.78641	-16.4545	-2.66699	-5.03409	-12.9029	-3.37381	-40.9152
440	AT5G26030	FC1	ferrochelatase 1 (FC1); FUNCTIONS IN: ferrochelatase activity; INVOLVED IN: response to oxidative stress, heme biosynthetic process, tetrapyrrole biosynthetic process; LOCATED IN: mitochondrion, chloroplast, plastid; EXPRESSED IN: 24 plant structures; EXPRESSED DURING: 14 growth stages; CONTAINS InterPro DOMAIN/s: Ferrochelatase, active site (InterPro:IPR019772), Ferrochelatase (InterPro:IPR00101…	5.56826e-07	0.190482	0.00148619	3.51578e-05	4.18082e-10	3.12308e-24	4.42577e-10	5.86709e-14	0.0767935	0.066051	1	1	3.98514e-18	1.05484e-32	9.35108e-09	1.60612e-12	1.91881e-17	2.36936e-08	0.00107924	0.0404001	1.00942e-06	1	0.000829574	0.208749	3.57619e-13	3.35693e-09	0.242976	0.000179855	0.0471414	0.954552	1	1.33219	1.73174	1.0411	-2.10577	-1.92952	2.34247	3.17009	-1.17426	-1.55595	2.34361	1.78653	-2.57048	-2.07282	1.35267	1.35333
441	AT3G23170	AT3G23170	unknown protein; BEST Arabidopsis thaliana protein match is: unknown protein (TAIR:AT4G14450.1); Has 74 Blast hits to 74 proteins in 6 species: Archae - 0; Bacteria - 0; Metazoa - 0; Fungi - 0; Plants - 74; Viruses - 0; Other Eukaryotes - 0 (source: NCBI BLink).	0.024086	0.0489985	1	0.151613	0.0342232	1	7.62866e-17	4.68632e-11	0.920583	4.71434e-12	6.5526e-11	0.229005	6.05959e-07	0.0135964	2.09484e-13	3.38971e-08	1.7945e-10	1.45723e-17	0.00888967	0.0139272	0.000357192	0.694292	0.964492	0.261158	0.803456	0.0114673	0.00275994	0.0038101	0.0635438	0.552473	1	1.72321	1.41964	-1.36585	1.58929	2.08929	1.64286	2.5625	1.64286	1.15179	5.08036	3	1.21244	-1.49612	1.15723	3.57862
442	AT2G40750	WRKY54	WRKY DNA-binding protein 54 (WRKY54); CONTAINS InterPro DOMAIN/s: DNA-binding WRKY (InterPro:IPR003657); BEST Arabidopsis thaliana protein match is: WRKY DNA-binding protein 70 (TAIR:AT3G56400.1); Has 3183 Blast hits to 2752 proteins in 165 species: Archae - 0; Bacteria - 0; Metazoa - 0; Fungi - 0; Plants - 3171; Viruses - 0; Other Eukaryotes - 12 (source: NCBI BLink).	8.44324e-35	1.1718e-39	0.153177	0.0560538	6.37373e-29	0.0068772	8.94651e-31	3.53072e-05	1.9997e-34	1.62278e-36	0.775781	0.0825272	3.47254e-28	0.00413468	5.87529e-19	1.12371e-12	3.85702e-22	1.89162e-13	0.0084059	1.71344e-05	1.46035e-16	8.26823e-10	7.6604e-36	0.237001	4.04081e-30	4.40088e-47	2.17838e-11	0.000149963	1	0.00104935	1	1.95687	1.36422	-1.3698	-34.7778	-4.40845	-12.52	-12.52	-89.4286	-34.7778	-14.2273	-7.45238	-8.62676	-68.0556	-17.08	-19.4091
443	AT1G01130	AT1G01130	CONTAINS InterPro DOMAIN/s: CBL-interacting protein kinase (InterPro:IPR020660), Calcium/calmodulin-dependent protein kinase-like (InterPro:IPR020636); BEST Arabidopsis thaliana protein match is: unknown protein (TAIR:AT5G47170.1); Has 176 Blast hits to 176 proteins in 20 species: Archae - 0; Bacteria - 0; Metazoa - 0; Fungi - 0; Plants - 176; Viruses - 0; Other Eukaryotes - 0 (source: NCBI BLink…	1	1	1	1	0.435673	0.448797	0.169467	0.113069	0.621224	0.240792	0.789258	0.290235	0.684008	0.690194	0.255372	0.180636	0.0519656	1	0.0747178	1	1	1	0.667219	0.672751	1	1	1	0.469226	0.452878	1	1	-1.375	-1.1	-2.2	1	-1.1	-1.57143	1.36364	1.18182	-1.375	-2.2	-2.75	1.25	1	-1.42857	-2
444	AT1G50740	AT1G50740	Transmembrane proteins 14C; FUNCTIONS IN: molecular_function unknown; INVOLVED IN: biological_process unknown; LOCATED IN: endomembrane system, membrane; EXPRESSED IN: 23 plant structures; EXPRESSED DURING: 15 growth stages; CONTAINS InterPro DOMAIN/s: Uncharacterised protein family UPF0136, Transmembrane (InterPro:IPR005349); BEST Arabidopsis thaliana protein match is: Transmembrane proteins 14C…	1	2.97361e-07	3.2607e-06	0.426846	0.000312886	0.000649944	5.95515e-25	6.19749e-10	0.0235924	2.54985e-21	2.92067e-14	0.0904138	4.31813e-12	1.39827e-11	8.26642e-21	6.30601e-07	2.02308e-17	1.45457e-26	0.00286739	0.537192	0.656933	1	1.14144e-05	0.840327	0.93887	0.00183348	0.000648644	0.00603149	0.00952207	0.409535	1	1.07175	1.13901	-1.34337	-1.01826	1.12556	1.67713	2.34529	2.00448	1.81614	4.16143	2.89686	1.05021	1.69456	1.47244	3.65354
445	AT1G29690	CAD1	constitutively activated cell death 1 (CAD1); CONTAINS InterPro DOMAIN/s: Membrane attack complex component/perforin (MACPF) domain (InterPro:IPR020864); BEST Arabidopsis thaliana protein match is: MAC/Perforin domain-containing protein (TAIR:AT4G24290.2); Has 226 Blast hits to 225 proteins in 30 species: Archae - 0; Bacteria - 6; Metazoa - 14; Fungi - 0; Plants - 200; Viruses - 0; Other Eukaryot…	0.0333061	1	0.135917	0.0899037	2.45549e-09	2.98439e-15	1.10626e-25	2.34566e-26	8.55531e-05	1.03879e-19	1.00544e-08	0.154206	3.38817e-18	1.02495e-24	4.23472e-21	6.4137e-22	5.20026e-23	4.31353e-26	0.435251	0.0207595	0.060245	1	0.240503	0.587016	1.03978e-06	2.21756e-05	0.81299	0.000889995	0.018457	0.299356	1	1.40945	1.30906	-1.29592	-1.44729	-1.31606	2.34449	3.30709	-1.00197	-1.17321	4.70866	3.23425	-1.85492	-1.65358	1.79098	3.59699
446	AT1G20823	ATL80	RING/U-box superfamily protein; FUNCTIONS IN: zinc ion binding; INVOLVED IN: response to chitin; EXPRESSED IN: 22 plant structures; EXPRESSED DURING: 13 growth stages; CONTAINS InterPro DOMAIN/s: Zinc finger, RING-type (InterPro:IPR001841), Zinc finger, C3HC4 RING-type (InterPro:IPR018957); BEST Arabidopsis thaliana protein match is: RING/U-box superfamily protein (TAIR:AT1G76410.1); Has 9063 Bla…	2.12721e-07	2.92208e-10	0.538138	0.000215518	2.9007e-16	0.000775503	3.22898e-20	0.000115839	2.12904e-06	5.02066e-10	0.137463	1.71275e-07	6.59951e-11	0.232687	1.01829e-17	0.00022072	0.313878	6.4139e-06	0.000875598	1	1.45379e-09	0.869866	1.84585e-13	0.488201	6.1179e-09	1.08108e-12	0.22598	0.272084	0.297648	1	1	-1.10559	-2.31169	-3.4902	-3.42308	-4.13953	-11.8667	-5.39394	-4.5641	-7.41667	-35.6	-59.3333	-3.74419	-6.70833	-5.13333	-15.4
447	AT4G03400	DFL2	DWARF IN LIGHT 2 (DFL2); INVOLVED IN: response to auxin stimulus, response to light stimulus; LOCATED IN: chloroplast; EXPRESSED IN: 24 plant structures; EXPRESSED DURING: 14 growth stages; CONTAINS InterPro DOMAIN/s: GH3 auxin-responsive promoter (InterPro:IPR004993); BEST Arabidopsis thaliana protein match is: Auxin-responsive GH3 family protein (TAIR:AT2G46370.4); Has 1425 Blast hits to 1352 p…	1.06063e-19	2.94116e-39	1.18661e-09	0.00213023	3.73861e-48	9.38689e-20	1.02492e-62	8.11642e-19	5.63323e-39	2.4402e-55	9.13127e-10	3.6986e-09	3.36305e-58	9.53517e-33	7.89301e-49	1.93994e-05	9.11581e-43	2.38147e-32	0.00289649	0.212004	1.37342e-28	0.0377981	1.23813e-28	0.00232109	5.35803e-23	5.38392e-23	1	0.0154904	0.000333646	5.38578e-06	1	-1.2969	-1.40711	-1.86144	-2.8226	-3.70833	-8.35191	-16.2743	-5.49807	-3.63265	-19.7778	-12.4912	-2.85938	-2.80102	-5.93548	-14.0556
448	AT1G31540	AT1G31540	Disease resistance protein (TIR-NBS-LRR class) family; FUNCTIONS IN: transmembrane receptor activity, nucleoside-triphosphatase activity, nucleotide binding, ATP binding; INVOLVED IN: signal transduction, defense response, apoptosis, innate immune response; LOCATED IN: intrinsic to membrane; EXPRESSED IN: 6 plant structures; EXPRESSED DURING: 6 growth stages; CONTAINS InterPro DOMAIN/s: ATPase, A…	1.83395e-11	3.66555e-06	0.0689871	0.0941429	0.218555	1.72739e-15	2.72005e-15	0.000537483	0.786951	4.11624e-21	3.51463e-19	0.00399433	0.000300055	6.06598e-22	0.0413505	0.0206727	5.38313e-11	0.471043	3.57766e-08	0.0261569	9.44567e-06	0.108022	2.24451e-05	1	2.03786e-12	6.98976e-12	1	4.29775e-06	0.21708	2.72538e-08	1	1.29102	1.23633	-1.41828	-2.3308	-1.62196	1.23893	1.50391	-1.64807	-1.59667	-2.48947	-1.66414	-2.09398	-2.06133	1.00211	-3.0778
449	AT5G43170	AZF3	zinc-finger protein 3 (ZF3); CONTAINS InterPro DOMAIN/s: Zinc finger, C2H2-like (InterPro:IPR015880), Zinc finger, C2H2-type (InterPro:IPR007087); BEST Arabidopsis thaliana protein match is: salt tolerance zinc finger (TAIR:AT1G27730.1); Has 1807 Blast hits to 1807 proteins in 277 species: Archae - 0; Bacteria - 0; Metazoa - 736; Fungi - 347; Plants - 385; Viruses - 0; Other Eukaryotes - 339 (sou…	0.305737	0.88095	0.189768	0.127246	0.825753	0.585246	0.00811666	0.0017531	0.257817	0.526942	0.0343762	0.618846	0.0158544	0.344803	0.00464079	0.000922174	0.153062	0.0534353	0.890768	1	1	0.731259	1	1	1	0.906263	1	0.565322	0.29202	1	1	1.14286	2.07143	1.5	1.71429	1.21429	1.35714	2.57143	-1.16667	1.07143	3	2.5	1.0625	-1.06667	-1.52632	1.44828
450	AT1G51660	ATMKK4	mitogen-activated protein kinase kinase 4 (MKK4); CONTAINS InterPro DOMAIN/s: Protein kinase, ATP binding site (InterPro:IPR017441), Protein kinase, catalytic domain (InterPro:IPR000719), Serine/threonine-protein kinase domain (InterPro:IPR002290), Serine/threonine-protein kinase-like domain (InterPro:IPR017442), Protein kinase-like domain (InterPro:IPR011009), Serine/threonine-protein kinase, ac…	0.0074633	0.295324	0.000189784	0.000706938	2.01195e-12	3.69598e-20	0.00644165	0.213999	0.000447079	0.491585	7.91411e-06	0.491347	2.89975e-18	2.6974e-26	1.35032e-07	6.91357e-05	5.21979e-15	2.30577e-05	0.000202266	0.0258598	0.263088	0.520714	0.376837	0.0645805	3.77101e-05	9.57414e-05	1	0.0342365	0.255532	0.0214171	1	1.38012	1.62281	1.16667	-1.54054	-1.16724	2.74854	3.35088	1.26316	-1.12871	1.54971	1.66082	-1.61092	-1.55776	1.69369	-1.04717
451	AT5G22680	AT5G22680	FUNCTIONS IN: molecular_function unknown; INVOLVED IN: biological_process unknown; LOCATED IN: endomembrane system; BEST Arabidopsis thaliana protein match is: F-box/RNI-like superfamily protein (TAIR:AT5G22720.2); Has 65 Blast hits to 64 proteins in 2 species: Archae - 0; Bacteria - 0; Metazoa - 0; Fungi - 0; Plants - 65; Viruses - 0; Other Eukaryotes - 0 (source: NCBI BLink).	1	1	1	1	0.180213	0.199981	0.0101855	0.0105891	0.20454	0.0101127	0.265603	0.242182	0.00096283	0.00113728	0.314101	0.324385	0.0578918	0.974538	0.0420378	0.174498	1	1	0.41145	0.587016	0.073634	0.440467	0.474258	0.28845	0.246688	0.255983	1	10	0	6.66667	0	0	6.66667	30	0	3.33333	20	3.33333	0	-3	6.66667	20
452	AT4G20830	AT4G20830	FAD-binding Berberine family protein; FUNCTIONS IN: electron carrier activity, oxidoreductase activity, FAD binding, catalytic activity; INVOLVED IN: response to oxidative stress; LOCATED IN: mitochondrion, apoplast, plasma membrane, vacuole, plant-type cell wall; EXPRESSED IN: 26 plant structures; EXPRESSED DURING: 14 growth stages; CONTAINS InterPro DOMAIN/s: FAD-binding, type 2 (InterPro:IPR01…	0.322215	0.000642934	1.26242e-05	0.0304472	1.67602e-21	6.60541e-25	4.06606e-46	5.72742e-37	2.76424e-14	6.00226e-40	3.96496e-17	0.0383949	7.03349e-32	4.24862e-35	2.64357e-46	2.19267e-37	8.60326e-25	2.64728e-40	8.25085e-08	0.108664	0.0621637	0.011838	1.03165e-05	0.649343	1	0.039868	0.034579	1	0.00643483	1	1	1.36957	1.52717	1.52174	-1.28671	1.48913	5.10326	7.67935	1.8913	2.16848	15.7228	13.7011	1.0873	1.58333	3.34164	10.2954
453	AT5G64720	EC1.5	Protein of unknown function (DUF1278); FUNCTIONS IN: molecular_function unknown; INVOLVED IN: biological_process unknown; LOCATED IN: endomembrane system; EXPRESSED IN: embryo; EXPRESSED DURING: C globular stage; CONTAINS InterPro DOMAIN/s: Protein of unknown function DUF1278 (InterPro:IPR010701); BEST Arabidopsis thaliana protein match is: Protein of unknown function (DUF1278) (TAIR:AT2G21740.1)…	1	1	1	0.118228	0.384273	0.411588	1	1	0.455887	0.066051	0.375241	1	0.370594	0.386429	1	1	0.40027	1	0.455188	1	1	1	1	1	1	1	1	0.151698	1	1	1	0	10	0	0	0	3.33333	3.33333	0	0	0	0	0	0	-3	0
454	AT1G15010	AT1G15010	unknown protein; BEST Arabidopsis thaliana protein match is: unknown protein (TAIR:AT2G01300.1); Has 71 Blast hits to 71 proteins in 13 species: Archae - 0; Bacteria - 2; Metazoa - 0; Fungi - 0; Plants - 69; Viruses - 0; Other Eukaryotes - 0 (source: NCBI BLink).	1.29521e-22	8.00202e-23	1	0.710024	3.23126e-15	0.00420122	4.29561e-39	1.11775e-09	1.02172e-16	1.96298e-40	1.97327e-17	0.130724	1.59027e-12	9.5325e-05	3.85562e-40	2.62597e-11	4.73066e-08	4.2065e-36	3.17434e-21	0.0431645	1.27899e-20	0.912605	2.87268e-30	0.0254831	1.63604e-13	3.72128e-23	0.000904582	0.0334779	0.776007	0.672989	1	2.33333	-1.41176	2	16.375	15	10.1667	7.83333	17.5417	28.25	49.7083	33.4583	6.42857	12.1071	14.3529	70.1765
455	AT4G33290	AT4G33290	F-box and associated interaction domains-containing protein; CONTAINS InterPro DOMAIN/s: F-box domain, cyclin-like (InterPro:IPR001810), F-box domain, Skp2-like (InterPro:IPR022364), F-box associated domain, type 1 (InterPro:IPR006527), F-box associated interaction domain (InterPro:IPR017451); BEST Arabidopsis thaliana protein match is: F-box and associated interaction domains-containing protein …	1	1	1	1	1	1	1	1	1	1	1	1	0.370594	0.386429	1	1	0.40027	1	0.455188	1	1	1	0.41145	0.587016	1	0.440467	0.474258	1	0.741266	1	1	0	0	0	0	0	0	3.33333	0	3.33333	0	0	0	3.33333	0	0
456	AT3G56880	AT3G56880	VQ motif-containing protein; CONTAINS InterPro DOMAIN/s: VQ (InterPro:IPR008889); BEST Arabidopsis thaliana protein match is: calmodulin (CAM)-binding protein of 25 kDa (TAIR:AT2G41010.1); Has 109 Blast hits to 109 proteins in 12 species: Archae - 0; Bacteria - 0; Metazoa - 0; Fungi - 3; Plants - 106; Viruses - 0; Other Eukaryotes - 0 (source: NCBI BLink).	0.00255554	1.1857e-05	0.441651	0.0463227	1.67821e-05	9.35879e-13	1.88104e-07	0.613921	0.0701489	4.08147e-13	1.63279e-18	1.65423e-08	9.35826e-11	4.67628e-19	0.000122837	0.836948	0.693188	5.6089e-19	2.28359e-20	0.185358	0.465358	0.203472	0.137876	0.0326355	0.524556	1	0.771379	0.00136559	0.163672	0.376412	1	1.3083	-1.5241	-3.20253	1.64822	1.20158	-2.16239	-3.83333	2.17787	1.39921	2.46245	1.60079	-1.08882	1.06949	-1.4188	3.75301
457	AT4G17500	ATERF-1	ethylene responsive element binding factor 1 (ERF-1); CONTAINS InterPro DOMAIN/s: DNA-binding, integrase-type (InterPro:IPR016177), Pathogenesis-related transcriptional factor/ERF, DNA-binding (InterPro:IPR001471); BEST Arabidopsis thaliana protein match is: ethylene responsive element binding factor 2 (TAIR:AT5G47220.1); Has 5773 Blast hits to 5650 proteins in 248 species: Archae - 0; Bacteria -…	5.69983e-06	6.76383e-10	0.222449	0.0195563	1.31103e-38	7.56494e-27	1.87691e-45	4.32283e-30	3.47059e-32	8.23708e-40	0.00617564	8.10296e-05	5.65928e-45	3.11342e-34	3.23801e-58	6.24435e-46	2.39853e-35	1.01291e-50	3.33232e-10	0.0958511	0.000232357	0.816985	7.50384e-10	1	0.217663	7.419e-05	0.0193668	0.267255	0.0774718	1.50017e-09	1	2.06667	2.43333	3.76667	4.13333	3.46667	40.0667	57.3333	6.36667	6.3	60.7	93.1	1.67742	3.04839	16.4658	24.9452
458	AT5G66070	ATL27	RING/U-box superfamily protein; FUNCTIONS IN: zinc ion binding; INVOLVED IN: response to chitin; EXPRESSED IN: 23 plant structures; EXPRESSED DURING: 15 growth stages; CONTAINS InterPro DOMAIN/s: Zinc finger, RING-type (InterPro:IPR001841), Zinc finger, C3HC4 RING-type (InterPro:IPR018957); BEST Arabidopsis thaliana protein match is: NEP-interacting protein 2 (TAIR:AT2G17730.1); Has 1807 Blast hi…	0.0698984	1	0.0983662	1	0.00110175	1.7381e-07	1.17918e-14	3.20104e-14	0.00184189	1.90167e-14	1.90743e-06	0.169434	2.25916e-08	2.75975e-13	2.37576e-19	5.62022e-19	1.8978e-12	4.5971e-24	4.64229e-05	0.287109	0.858373	0.491561	0.513686	0.785285	0.0453343	0.674977	0.281461	0.185976	0.1614	0.128979	1	1.23913	1	-1.38	-1.51648	-1.03759	1.81884	2.43478	1.07246	1.22464	3.65942	3.48551	-1.28571	-1.01183	1.81884	3.65942
459	AT2G28080	UGT86A2	UDP-Glycosyltransferase superfamily protein; FUNCTIONS IN: transferase activity, transferring glycosyl groups; INVOLVED IN: metabolic process; LOCATED IN: cellular_component unknown; EXPRESSED IN: 22 plant structures; EXPRESSED DURING: 15 growth stages; CONTAINS InterPro DOMAIN/s: UDP-glucuronosyl/UDP-glucosyltransferase (InterPro:IPR002213); BEST Arabidopsis thaliana protein match is: UDP-Glycos…	4.58937e-12	7.18905e-14	1	0.277085	0.000312512	0.00025107	0.545763	6.67294e-12	6.37652e-07	0.0284165	0.00557018	0.891423	0.00256003	3.17302e-05	0.858111	3.54492e-14	0.0173885	0.441972	0.00130287	0.989646	4.14219e-13	1	2.34936e-14	1	1.54032e-11	1.10018e-12	0.986804	0.127307	1	0.400031	1	-1.16	1.22989	-1.06748	-4.2439	-4.2439	-1.74	-1.68932	-4.46154	-4.83333	-1.05455	-1.24286	-3.65854	-4.16667	-2.14	-1.29697
460	AT1G31290	AGO3	ARGONAUTE 3 (AGO3); FUNCTIONS IN: nucleic acid binding; INVOLVED IN: biological_process unknown; LOCATED IN: cellular_component unknown; EXPRESSED IN: 11 plant structures; EXPRESSED DURING: LP.06 six leaves visible, LP.04 four leaves visible, 4 anthesis, C globular stage, petal differentiation and expansion stage; CONTAINS InterPro DOMAIN/s: Domain of unknown function DUF1785 (InterPro:IPR014811)…	0.415011	1	0.684892	0.308959	1	0.529344	0.632558	0.899515	0.162381	0.0458882	0.855641	1	0.0526785	0.480786	9.86455e-06	2.67807e-05	0.131998	4.29773e-05	0.0182448	0.142993	0.301563	1	0.853881	1	0.623109	0.187866	0.695585	0.209707	0.374465	0.000316853	1	2.13333	-2.14286	1.2	1.6	1.8	1.2	2.26667	1.2	1.33333	1.46667	3.33333	-1.18519	-1.6	2.57143	3.14286
461	AT5G64660	ATCMPG2	CYS, MET, PRO, and GLY protein 2 (CMPG2); FUNCTIONS IN: ubiquitin-protein ligase activity, binding; INVOLVED IN: response to chitin; LOCATED IN: ubiquitin ligase complex; EXPRESSED IN: 23 plant structures; EXPRESSED DURING: 11 growth stages; CONTAINS InterPro DOMAIN/s: U box domain (InterPro:IPR003613), Armadillo-like helical (InterPro:IPR011989), Armadillo-type fold (InterPro:IPR016024); BEST Ar…	3.60482e-05	0.00130384	0.595711	0.456027	1	1.24227e-05	1.18223e-19	4.5968e-28	0.47697	1.42513e-16	4.47249e-19	0.735567	0.00184811	2.51617e-12	1.8589e-25	1.7036e-33	0.000144216	3.12928e-27	1.53895e-16	0.340142	1.3624e-05	1	5.92397e-07	0.232669	8.62456e-09	2.58238e-10	0.800829	0.162453	0.0416594	0.0425944	1	1.32237	1.28289	-1.16031	-3.30435	-3.23404	1.09211	1.94737	-2.26866	-4.10811	7.41447	6.42105	-4.2766	-5.43243	-1.1747	5.77949
462	AT5G03360	AT5G03360	DC1 domain-containing protein; CONTAINS InterPro DOMAIN/s: DC1 (InterPro:IPR004146), C1-like (InterPro:IPR011424); BEST Arabidopsis thaliana protein match is: Cysteine/Histidine-rich C1 domain family protein (TAIR:AT4G26380.1); Has 3288 Blast hits to 689 proteins in 36 species: Archae - 2; Bacteria - 14; Metazoa - 5; Fungi - 0; Plants - 3251; Viruses - 4; Other Eukaryotes - 12 (source: NCBI BLink…	1	1	1	1	1	1	0.370516	0.391559	1	0.36844	0.375241	1	1	1	1	1	1	1	1	1	1	1	1	1	1	1	1	1	1	0.530127	1	0	0	0	0	0	0	0	0	0	3.33333	0	0	0	0	3.33333
463	AT1G79245	AT1G79245	expressed protein, Several heterogeneous transcript sequences map to this position	NA	NA	NA	NA	NA	NA	NA	NA	NA	NA	NA	NA	NA	NA	NA	NA	NA	NA	NA	NA	NA	NA	NA	NA	NA	NA	NA	NA	NA	NA	#VALUE!	#VALUE!	#VALUE!	#VALUE!	#VALUE!	#VALUE!	#VALUE!	#VALUE!	#VALUE!	#VALUE!	#VALUE!	#VALUE!	#VALUE!	#VALUE!	#VALUE!	#VALUE!
464	AT2G23808	AT2G23808	0	NA	NA	NA	NA	NA	NA	NA	NA	NA	NA	NA	NA	NA	NA	NA	NA	NA	NA	NA	NA	NA	NA	NA	NA	NA	NA	NA	NA	NA	NA	#VALUE!	#VALUE!	#VALUE!	#VALUE!	#VALUE!	#VALUE!	#VALUE!	#VALUE!	#VALUE!	#VALUE!	#VALUE!	#VALUE!	#VALUE!	#VALUE!	#VALUE!	#VALUE!
465	AT1G24145	AT1G24145	unknown protein; FUNCTIONS IN: molecular_function unknown; INVOLVED IN: biological_process unknown; LOCATED IN: endomembrane system; Has 3 Blast hits to 3 proteins in 1 species: Archae - 0; Bacteria - 0; Metazoa - 0; Fungi - 0; Plants - 3; Viruses - 0; Other Eukaryotes - 0 (source: NCBI BLink).	0.0245387	0.280865	0.000830212	0.00847082	1.18266e-06	2.36555e-12	6.13477e-07	6.54717e-10	0.0791432	3.33561e-14	1.22381e-19	0.862677	5.93655e-16	1.21846e-22	0.777347	0.102734	4.23825e-14	0.370774	7.66135e-16	6.20599e-06	1	0.183058	0.00346534	0.000176811	1.31383e-07	1.28602e-14	0.0122756	0.0644395	0.0049358	6.25507e-05	1	2.08725	1.58389	1.12081	-1.58511	1.00671	2.2953	3.57718	1.28859	-1.69318	-2.52542	-1.36697	-2.07333	-3.53409	1.44915	-4
466	AT3G46110	AT3G46110	LOCATED IN: plasma membrane; EXPRESSED IN: 19 plant structures; EXPRESSED DURING: 10 growth stages; CONTAINS InterPro DOMAIN/s: Protein of unknown function DUF966 (InterPro:IPR010369), Uncharacterised conserved protein UCP031043 (InterPro:IPR021182); BEST Arabidopsis thaliana protein match is: Domain of unknown function (DUF966) (TAIR:AT5G59790.1); Has 195 Blast hits to 168 proteins in 15 species…	3.72526e-08	0.00137518	0.0338199	0.8621	0.128714	4.82922e-05	0.122398	0.154878	0.0384551	0.0293817	1	0.598227	0.107487	7.90574e-05	0.0197004	5.74856e-08	0.0119058	0.163053	9.08905e-05	0.733785	0.00110984	0.101757	3.9893e-05	0.690941	4.68941e-05	1.25898e-06	0.646358	1	1	0.00017679	1	1.12676	1.12676	1.23944	-10.1429	-2.62963	-1.51064	-1.65116	-2.53571	-3.73684	-1.47917	1.25352	-2.96296	-4.21053	-1.70213	-1.66667
467	AT3G45720	AT3G45720	Major facilitator superfamily protein; FUNCTIONS IN: transporter activity; INVOLVED IN: oligopeptide transport; LOCATED IN: membrane; EXPRESSED IN: stem, root; CONTAINS InterPro DOMAIN/s: Oligopeptide transporter (InterPro:IPR000109), Major facilitator superfamily, general substrate transporter (InterPro:IPR016196); BEST Arabidopsis thaliana protein match is: Major facilitator superfamily protein…	1	1	1	7.56169e-05	1.4286e-12	2.40942e-12	0.174302	0.186351	0.00271123	0.00197034	3.46758e-10	0.468641	8.41212e-07	1.07769e-06	0.0510631	0.0523587	2.65713e-05	0.333075	0.00556488	0.553006	1	1	1	1	0.381769	0.393416	1	0.00250748	0.193969	0.731476	1	3.33333	46.6667	3.33333	0	0	133.333	63.3333	0	0	6.66667	10	0	0	2.85714	-7
468	AT5G46295	AT5G46295	unknown protein; BEST Arabidopsis thaliana protein match is: unknown protein (TAIR:AT1G06475.1); Has 30201 Blast hits to 17322 proteins in 780 species: Archae - 12; Bacteria - 1396; Metazoa - 17338; Fungi - 3422; Plants - 5037; Viruses - 0; Other Eukaryotes - 2996 (source: NCBI BLink).	0.172236	0.00554463	0.440291	0.145311	9.35192e-07	0.000766333	4.11251e-05	0.290768	0.00148575	0.0192987	0.471116	0.992823	0.00122682	0.133254	0.445107	0.10752	0.000370471	0.24506	0.0503157	0.809585	0.0266728	0.931906	0.0908538	0.604509	0.163129	0.394815	0.9249	0.0829274	0.415028	0.00746224	1	1.66667	3.33333	-1.5	3	4.66667	13.3333	6.66667	6	3.66667	10	1.66667	2.8	2.2	4	3
469	AT4G17230	SCL13	SCARECROW-like 13 (SCL13); CONTAINS InterPro DOMAIN/s: Transcription factor GRAS (InterPro:IPR005202); BEST Arabidopsis thaliana protein match is: scarecrow-like 5 (TAIR:AT1G50600.1); Has 2512 Blast hits to 2467 proteins in 302 species: Archae - 0; Bacteria - 4; Metazoa - 0; Fungi - 0; Plants - 2508; Viruses - 0; Other Eukaryotes - 0 (source: NCBI BLink).	0.00074804	4.55694e-07	0.265624	0.0127161	6.79369e-19	2.64137e-09	7.32411e-08	1	5.0379e-11	0.00969846	3.20813e-05	0.029839	1.29682e-19	5.80847e-10	1.84415e-28	8.3898e-14	1.98627e-12	3.30244e-21	0.0025629	0.00936493	0.0461186	0.627222	7.72645e-07	1	0.443442	0.113544	0.0112186	1	1	4.08196e-12	1	1.4487	1.43776	1.40629	1.56361	1.38167	3.65527	3.61149	2.1026	2.04788	2.171	3.2435	-1.04851	1.4136	2.54234	1.50999
470	AT2G41010	ATCAMBP25	calmodulin (CAM)-binding protein of 25 kDa (CAMBP25); CONTAINS InterPro DOMAIN/s: VQ (InterPro:IPR008889); BEST Arabidopsis thaliana protein match is: VQ motif-containing protein (TAIR:AT3G56880.1); Has 142 Blast hits to 142 proteins in 12 species: Archae - 0; Bacteria - 0; Metazoa - 0; Fungi - 0; Plants - 142; Viruses - 0; Other Eukaryotes - 0 (source: NCBI BLink).	0.419267	1	0.530051	1	0.130111	0.00809394	0.633725	0.739193	0.227262	0.825198	0.432954	0.0639527	0.233064	0.0200021	0.836021	0.798824	0.598159	0.0130352	0.118437	0.653202	0.915812	0.485976	0.313946	0.558543	0.247398	0.0435713	0.675841	0.137448	1	0.434305	1	1.25581	-1.075	-2.15	1.37209	-1.10256	-1.65385	-1.59259	1.04651	-1.43333	-1.16216	-1.04878	-1.38462	-1.8	-1.53846	-1.08108
471	AT4G38400	ATEXLA2	expansin-like A2 (EXLA2); INVOLVED IN: response to cyclopentenone, plant-type cell wall organization, unidimensional cell growth, plant-type cell wall loosening; LOCATED IN: endomembrane system, extracellular region; EXPRESSED IN: 18 plant structures; EXPRESSED DURING: 13 growth stages; CONTAINS InterPro DOMAIN/s: Barwin-related endoglucanase (InterPro:IPR009009), Pollen allergen, N-terminal (Int…	5.57696e-06	2.49298e-09	0.312682	0.000305957	1.20413e-12	0.00181839	9.08311e-13	0.0899256	5.595e-05	3.34581e-05	1	6.03357e-08	2.78886e-12	0.00224655	1.94976e-09	0.676848	0.0449147	0.406351	0.361336	3.65363e-05	2.61011e-07	1	5.55857e-06	0.305267	0.913123	1	0.745223	0.102425	1	0.400031	1	-7.85714	-4.23077	-13.75	-6.875	-9.16667	0	0	-18.3333	-6.11111	0	-55	-1.16667	1.28571	0	0
472	AT1G64065	AT1G64065	Late embryogenesis abundant (LEA) hydroxyproline-rich glycoprotein family; CONTAINS InterPro DOMAIN/s: Late embryogenesis abundant protein, group 2 (InterPro:IPR004864); BEST Arabidopsis thaliana protein match is: Late embryogenesis abundant (LEA) hydroxyproline-rich glycoprotein family (TAIR:AT2G46150.1); Has 35333 Blast hits to 34131 proteins in 2444 species: Archae - 798; Bacteria - 22429; Met…	0.79337	0.148115	0.551517	0.0752912	1.79201e-14	1.19685e-12	9.42303e-25	5.89784e-20	6.05582e-09	6.50292e-19	0.000305191	0.319924	1.87238e-23	1.5777e-21	9.45561e-20	3.37678e-15	2.34995e-19	6.533e-16	0.397663	0.234235	0.805015	1	0.463892	0.895867	0.356205	0.625636	1	0.784204	0.0209548	0.25743	1	1.37805	1.57317	1.36585	1.12195	1.19512	4.62195	7.21951	1.5	1.28049	8.06098	4.97561	-1.15306	-1.07619	2.93798	5.12403
473	AT4G04570	CRK40	cysteine-rich RLK (RECEPTOR-like protein kinase) 40 (CRK40); FUNCTIONS IN: kinase activity; INVOLVED IN: protein amino acid phosphorylation; LOCATED IN: endomembrane system; CONTAINS InterPro DOMAIN/s: Protein kinase, ATP binding site (InterPro:IPR017441), Serine/threonine-protein kinase domain (InterPro:IPR002290), Protein of unknown function DUF26 (InterPro:IPR002902), Serine/threonine-protein …	4.13719e-08	2.65422e-18	0.000664149	1.13867e-06	8.10121e-05	0.131121	1.55077e-24	0.0589371	4.39608e-17	2.31419e-38	2.6414e-13	0.772293	0.0145578	0.00224954	2.23967e-16	0.95829	0.00186297	4.34139e-18	1.35464e-09	1	5.56598e-07	1	6.14089e-21	0.6748	3.96147e-07	4.99659e-21	7.39423e-07	8.45714e-05	0.593622	0.0370847	1	-1.04139	2.08787	1.12029	-2.49608	-2.1977	-1.74135	-1.47988	-4.66341	-5.62353	-6.92754	-5.28177	-2.11034	-5.4	-3.6357	-14.4638
474	AT1G21550	CML44	Calcium-binding EF-hand family protein; FUNCTIONS IN: calcium ion binding; INVOLVED IN: biological_process unknown; LOCATED IN: cellular_component unknown; EXPRESSED IN: 14 plant structures; EXPRESSED DURING: 8 growth stages; CONTAINS InterPro DOMAIN/s: EF-Hand 1, calcium-binding site (InterPro:IPR018247), EF-HAND 2 (InterPro:IPR018249), EF-hand-like domain (InterPro:IPR011992), Calcium-binding E…	0.664265	8.80139e-24	2.31097e-24	0.456027	6.55522e-18	1.13807e-19	8.29505e-53	9.53445e-24	1.1456e-20	7.18795e-55	6.74152e-30	1	4.9781e-31	1.13871e-32	8.28428e-51	1.60834e-21	9.34181e-31	9.54352e-51	4.54229e-14	0.128163	0.677241	0.508123	4.48174e-21	0.701917	0.246435	7.82631e-15	4.37411e-18	0.512412	0.000121648	0.791192	1	1.52239	-1.34	1.01493	-1.24074	1.25373	6.10448	11.4179	8.37313	7.02985	39.2239	24.6866	-1.21429	4.61765	8.18	52.56
475	AT1G60450	AtGolS7	galactinol synthase 7 (GolS7); CONTAINS InterPro DOMAIN/s: Glycosyl transferase, family 8 (InterPro:IPR002495); BEST Arabidopsis thaliana protein match is: galactinol synthase 4 (TAIR:AT1G60470.1); Has 1127 Blast hits to 1126 proteins in 260 species: Archae - 0; Bacteria - 80; Metazoa - 260; Fungi - 247; Plants - 417; Viruses - 63; Other Eukaryotes - 60 (source: NCBI BLink).	1	1	1	1	0.384273	0.411588	0.370516	0.391559	0.415444	0.36844	1	1	1	1	1	1	1	1	1	1	1	1	1	1	1	1	1	1	0.741266	0.530127	1	0	0	0	0	0	3.33333	0	0	0	3.33333	0	0	0	3.33333	3.33333
476	AT5G03090	AT5G03090	BEST Arabidopsis thaliana protein match is: mto 1 responding down 1 (TAIR:AT1G53480.1); Has 7 Blast hits to 7 proteins in 1 species: Archae - 0; Bacteria - 0; Metazoa - 0; Fungi - 0; Plants - 7; Viruses - 0; Other Eukaryotes - 0 (source: NCBI BLink).	1	1	1	1	1	1	1	1	1	1	1	1	1	1	1	1	1	1	1	1	1	1	1	1	1	1	1	1	1	1	1	0	0	0	0	0	0	0	0	0	0	0	0	0	0	0
477	AT1G52290	PERK15	Protein kinase superfamily protein; FUNCTIONS IN: protein kinase activity, ATP binding; INVOLVED IN: protein amino acid phosphorylation; LOCATED IN: plasma membrane; EXPRESSED IN: 23 plant structures; EXPRESSED DURING: 14 growth stages; CONTAINS InterPro DOMAIN/s: Protein kinase, ATP binding site (InterPro:IPR017441), Protein kinase, catalytic domain (InterPro:IPR000719), Serine-threonine/tyrosin…	2.15157e-39	1.2598e-46	0.0153694	0.00953198	2.42876e-43	0.383934	1.61624e-48	0.625447	2.34849e-35	3.02365e-41	0.0158385	2.7085e-14	2.94984e-45	0.0171874	8.42768e-41	0.639177	3.25575e-23	4.09468e-20	0.950589	0.193631	2.8719e-35	0.285189	1.69558e-48	0.45783	1.16673e-29	1.103e-43	2.70454e-08	2.02149e-06	0.605851	0.283397	1	-1.33333	-1.44444	-2.93785	-20.8	-11.3043	-28.8889	-57.7778	-65	-173.333	-104	-57.7778	-8.47826	-130	-20	-72
478	AT2G28500	LBD11	LOB domain-containing protein 11 (LBD11); INVOLVED IN: biological_process unknown; LOCATED IN: chloroplast; CONTAINS InterPro DOMAIN/s: Lateral organ boundaries, LOB (InterPro:IPR004883); BEST Arabidopsis thaliana protein match is: LOB domain-containing protein 1 (TAIR:AT1G07900.1); Has 1191 Blast hits to 1170 proteins in 85 species: Archae - 8; Bacteria - 66; Metazoa - 21; Fungi - 2; Plants - 10…	0.000197132	0.000900729	0.973039	0.0571741	2.12779e-05	0.986606	0.000584715	1	0.0531702	0.281618	0.496731	0.881379	0.000271638	1	0.0571154	0.300652	4.02039e-05	0.014963	0.190342	1	0.0459804	0.365447	0.0017146	1	0.0587001	0.00269638	0.474258	0.0217367	1	0.357788	1	-1.11765	-2.375	1.18421	-6.33333	-2.23529	-7.6	-5.42857	-4.22222	-3.8	-4.22222	-2.71429	-2	-3.4	-3.2	-1.77778
479	AT3G01270	AT3G01270	Pectate lyase family protein; FUNCTIONS IN: lyase activity, pectate lyase activity; INVOLVED IN: biological_process unknown; LOCATED IN: endomembrane system; EXPRESSED IN: 20 plant structures; EXPRESSED DURING: 14 growth stages; CONTAINS InterPro DOMAIN/s: Pectin lyase fold/virulence factor (InterPro:IPR011050), Pectate lyase, N-terminal (InterPro:IPR007524), AmbAllergen (InterPro:IPR018082), Pec…	0.109004	0.514626	0.0234665	0.568153	0.780628	0.0243505	0.000414802	0.00948047	0.205552	1.06779e-05	0.0026343	0.558821	0.0123167	2.70577e-05	3.29074e-07	1.41163e-05	0.000654473	4.69884e-09	0.0100751	1	0.804758	0.124421	0.0472692	0.50709	0.894091	0.0630655	0.221657	1	0.270649	0.150352	1	1	-2	-2	-6	1.5	1.5	3.66667	1.83333	3.16667	5.5	8	1.5	3.16667	3	11
480	AT5G46490	AT5G46490	Disease resistance protein (TIR-NBS-LRR class) family; FUNCTIONS IN: transmembrane receptor activity, nucleoside-triphosphatase activity, nucleotide binding, ATP binding; INVOLVED IN: signal transduction, apoptosis, defense response, innate immune response; LOCATED IN: intrinsic to membrane; CONTAINS InterPro DOMAIN/s: ATPase, AAA+ type, core (InterPro:IPR003593), NB-ARC (InterPro:IPR002182), Tol…	1.30062e-13	6.42461e-13	1	0.26121	0.00123145	7.21141e-06	1.59835e-34	2.23725e-12	3.20131e-06	1.21654e-38	1.43851e-24	0.0530744	0.00301729	2.16751e-06	3.13094e-15	0.389345	0.64339	2.33018e-09	1.96377e-07	0.142379	2.37125e-08	0.225455	0.000762299	0.000667229	1.42355e-13	7.07964e-08	0.0547941	0.00109732	1	3.04779e-08	1	1.1606	1.15854	-1.28824	-2.51207	-1.86079	-1.37583	-1.41456	-2.2381	-1.42564	-5.69141	-3.57108	-2.15964	-1.6546	-1.59396	-6.59375
481	AT5G66660	AT5G66660	Protein of unknown function (DUF677); FUNCTIONS IN: molecular_function unknown; INVOLVED IN: biological_process unknown; LOCATED IN: chloroplast; EXPRESSED IN: inflorescence meristem; CONTAINS InterPro DOMAIN/s: Protein of unknown function DUF677 (InterPro:IPR007749); BEST Arabidopsis thaliana protein match is: Protein of unknown function (DUF677) (TAIR:AT5G66670.2); Has 1807 Blast hits to 1807 p…	0.514627	1	0.496426	0.11978	0.859113	0.882233	0.817845	0.622155	0.20454	0.173581	1	1	0.0789136	0.386429	0.107442	0.0721853	0.092242	0.116363	1	0.700105	0.904907	1	0.465735	0.51687	0.93887	1	0.917295	0.160329	0.541857	0.313577	1	-3	0	1	-3	-1.5	-1.5	0	1.33333	-3	-1.5	0	2	1	6.66667	6.66667
482	AT5G04720	ADR1-L2	ADR1-like 2 (ADR1-L2); FUNCTIONS IN: nucleoside-triphosphatase activity, nucleotide binding, ATP binding; INVOLVED IN: apoptosis, defense response; EXPRESSED IN: 22 plant structures; EXPRESSED DURING: 13 growth stages; CONTAINS InterPro DOMAIN/s: ATPase, AAA+ type, core (InterPro:IPR003593), NB-ARC (InterPro:IPR002182), Powdery mildew resistance protein, RPW8 domain (InterPro:IPR008808), Disease …	6.79342e-22	7.17541e-20	0.775275	0.00390046	2.36937e-33	0.000143255	0.000315027	5.12551e-10	4.79469e-24	0.838376	6.85321e-23	0.292434	2.25973e-32	0.000560534	3.23203e-29	0.00159232	6.40097e-28	6.01626e-25	0.464431	0.35093	9.78466e-17	0.341641	1.71637e-21	0.988337	1.46328e-12	4.6253e-17	0.217558	0.218621	1	3.29697e-17	1	1.15562	1.47632	1.20433	3.76861	3.15156	6.33424	5.80244	3.74831	3.90257	1.6793	3.33018	2.72717	3.37705	4.29056	1.13749
483	AT1G67970	AT-HSFA8	heat shock transcription factor A8 (HSFA8); FUNCTIONS IN: DNA binding, sequence-specific DNA binding transcription factor activity; INVOLVED IN: regulation of transcription, DNA-dependent; LOCATED IN: nucleus; EXPRESSED IN: 24 plant structures; EXPRESSED DURING: 14 growth stages; CONTAINS InterPro DOMAIN/s: Winged helix-turn-helix transcription repressor DNA-binding (InterPro:IPR011991), Heat sho…	0.00162849	0.0127597	0.855088	0.0050146	5.60888e-08	2.75671e-16	1	0.00706173	0.02493	0.00403118	1.38823e-07	0.0288286	1.67322e-07	9.82773e-16	0.341903	0.00025889	0.00803406	0.267649	9.87933e-05	0.0103393	0.0252522	0.845058	0.134713	0.711474	5.64398e-08	1.83979e-06	0.788427	0.912466	1	0.539347	1	1.51613	1.58065	1.46921	-1.71357	-1.42083	2.34018	2.18182	-1.43882	-1.28679	1.09384	1.02933	-2.15417	-1.95094	1.48052	-1.44504
484	AT2G36780	UGT73C3	UDP-Glycosyltransferase superfamily protein; FUNCTIONS IN: UDP-glycosyltransferase activity, transferase activity, transferring glycosyl groups; INVOLVED IN: metabolic process; LOCATED IN: cellular_component unknown; CONTAINS InterPro DOMAIN/s: UDP-glucuronosyl/UDP-glucosyltransferase (InterPro:IPR002213); BEST Arabidopsis thaliana protein match is: UDP-Glycosyltransferase superfamily protein (TA…	1	7.7184e-09	1.57163e-07	9.41342e-08	2.75703e-39	1.8256e-38	6.06147e-75	2.9303e-66	2.27387e-24	4.1484e-67	1.49494e-43	2.09422e-06	1.60534e-40	9.88143e-40	1.14873e-73	7.77715e-65	1.37374e-27	1.21851e-66	6.07132e-40	0.3031	0.03341	0.232122	3.43367e-05	0.26548	0.750397	0.0164109	0.102025	0.848327	1	0.687978	1	1.62963	4.7037	4.18519	1.07407	2.25926	32.7407	33.4815	5.22222	3.55556	363.593	254.259	1.38636	2.18182	6.96063	77.2992
485	AT1G30020	AT1G30020	Protein of unknown function, DUF538; CONTAINS InterPro DOMAIN/s: Protein of unknown function DUF538 (InterPro:IPR007493); BEST Arabidopsis thaliana protein match is: Protein of unknown function, DUF538 (TAIR:AT5G46230.1); Has 339 Blast hits to 339 proteins in 27 species: Archae - 0; Bacteria - 0; Metazoa - 0; Fungi - 0; Plants - 339; Viruses - 0; Other Eukaryotes - 0 (source: NCBI BLink).	0.199609	1	0.31822	1	0.160401	1	0.152183	0.186351	0.180443	0.148593	1	0.889607	0.168084	1	0.207744	0.244841	0.40049	0.426742	1	1	0.180936	1	0.996206	1	0.165203	1	0.124054	0.918653	1	1	1	1	1	-2	0	0	0	0	1	1.5	0	0	0	1.5	0	0
486	AT2G03540	AT2G03540	similar to unknown protein [Arabidopsis thaliana] (TAIR:AT4G11710.1); similar to hypothetical protein 23.t00046 [Brassica oleracea] (GB:ABD65629.1); contains domain REVERSE TRANSCRIPTASES (PTHR19446); contains domain gb def: Hypothetical protein At2g15600 (PTHR19446:SF12)	NA	NA	NA	NA	NA	NA	NA	NA	NA	NA	NA	NA	NA	NA	NA	NA	NA	NA	NA	NA	NA	NA	NA	NA	NA	NA	NA	NA	NA	NA	#VALUE!	#VALUE!	#VALUE!	#VALUE!	#VALUE!	#VALUE!	#VALUE!	#VALUE!	#VALUE!	#VALUE!	#VALUE!	#VALUE!	#VALUE!	#VALUE!	#VALUE!	#VALUE!
487	AT2G27500	AT2G27500	Glycosyl hydrolase superfamily protein; FUNCTIONS IN: cation binding, hydrolase activity, hydrolyzing O-glycosyl compounds, catalytic activity; INVOLVED IN: carbohydrate metabolic process; LOCATED IN: anchored to plasma membrane, nucleus, cytoplasm; EXPRESSED IN: 23 plant structures; EXPRESSED DURING: 13 growth stages; CONTAINS InterPro DOMAIN/s: Glycoside hydrolase, catalytic core (InterPro:IPR0…	7.48227e-14	3.21958e-28	9.46605e-06	0.325022	5.48663e-29	7.05687e-07	1.46954e-49	2.98649e-13	1.24268e-24	4.84227e-46	8.09365e-13	1	3.20544e-36	4.41642e-13	1.21709e-45	1.65491e-09	3.57203e-36	8.339e-46	0.000855819	0.0139097	5.36682e-13	1	3.80835e-26	0.893331	1.20567e-05	6.34732e-17	3.04814e-05	0.313134	0.130072	0.297852	1	1.33175	1.16272	-1.00476	2.31912	2.33017	4.22433	5.07267	4.09953	3.76935	8.8436	6.21959	1.7497	2.83037	3.63315	7.60598
488	AT2G23680	AT2G23680	Cold acclimation protein WCOR413 family; FUNCTIONS IN: molecular_function unknown; INVOLVED IN: response to stress; LOCATED IN: membrane; EXPRESSED IN: 6 plant structures; EXPRESSED DURING: LP.06 six leaves visible, LP.04 four leaves visible, 4 anthesis, LP.10 ten leaves visible, LP.08 eight leaves visible; CONTAINS InterPro DOMAIN/s: Cold acclimation WCOR413 (InterPro:IPR008892); BEST Arabidopsi…	1.0957e-07	0.00850308	0.0193758	8.79819e-08	0.20596	2.63189e-11	2.09639e-06	5.48831e-13	3.19447e-05	0.453994	0.00100552	0.242182	3.60219e-07	4.10148e-21	1.50751e-09	1.33368e-16	0.000453491	3.96917e-06	0.361336	0.003726	0.555423	0.000113137	0.00102606	0.930975	1.67577e-05	4.40443e-11	0.0278206	0.000296934	0.00486928	0.221817	1	1.78723	2.64894	1.3617	-4.47619	-1.14634	1.40426	2.42553	-1.77358	-2.13636	2.44681	2.32979	-2.04878	-3.81818	-1.88636	-1.08261
489	AT5G57640	AT5G57640	GCK domain-containing protein; FUNCTIONS IN: molecular_function unknown; INVOLVED IN: N-terminal protein myristoylation; LOCATED IN: cellular_component unknown; CONTAINS InterPro DOMAIN/s: GCK (InterPro:IPR012891); BEST Arabidopsis thaliana protein match is: GCK domain-containing protein (TAIR:AT5G57570.1); Has 362 Blast hits to 345 proteins in 84 species: Archae - 0; Bacteria - 11; Metazoa - 131…	0.000642954	2.29372e-08	0.0890102	1	2.77486e-16	2.28873e-07	0.0882031	7.44114e-05	1.41477e-16	0.0481153	5.78562e-12	0.742628	4.54868e-08	0.0619608	0.141804	0.000188728	1.63558e-09	0.0288066	0.000475393	1	2.81652e-07	0.387801	6.72574e-13	0.2056	5.43964e-07	2.40567e-12	0.0415423	0.983485	0.0216938	1	1	-1.05882	-1.125	-1.38462	3.22222	5.16667	10.1667	5.22222	5.77778	8.22222	2.11111	1.5	5.47059	8.70588	11.4375	2.375
490	AT4G37770	ACS8	1-amino-cyclopropane-1-carboxylate synthase 8 (ACS8); CONTAINS InterPro DOMAIN/s: 1-aminocyclopropane-1-carboxylate synthase (InterPro:IPR001176), Pyridoxal phosphate-dependent transferase, major domain (InterPro:IPR015424), Aminotransferase, class I/classII (InterPro:IPR004839), Aminotransferases, class-I, pyridoxal-phosphate-binding site (InterPro:IPR004838), Pyridoxal phosphate-dependent trans…	5.4861e-23	0.0484733	6.60912e-28	0.540365	3.81637e-13	0.000289684	0.536661	0.270031	1.84635e-15	1	1.92538e-15	0.000208571	0.00102829	5.67799e-14	0.409341	0.0025665	4.67251e-12	1.6057e-06	0.0514023	0.0379965	1.00146e-08	4.78878e-06	0.430697	0.587016	3.23754e-15	0.1527	1.41184e-10	0.0115006	0.000819612	0.143958	1	-2.06383	-1.24359	-2.69444	6.35052	3.03093	3.94845	1.8866	-1.56452	-1.19753	-1.12791	1.02062	6.25532	1.7234	4.91026	1.10256
491	AT3G52450	PUB22	plant U-box 22 (PUB22); CONTAINS InterPro DOMAIN/s: U box domain (InterPro:IPR003613), Armadillo-type fold (InterPro:IPR016024); BEST Arabidopsis thaliana protein match is: plant U-box 23 (TAIR:AT2G35930.1); Has 2414 Blast hits to 2402 proteins in 185 species: Archae - 0; Bacteria - 30; Metazoa - 243; Fungi - 90; Plants - 1816; Viruses - 3; Other Eukaryotes - 232 (source: NCBI BLink).	0.192108	1	0.47606	0.82618	0.000147181	0.0355591	8.35842e-07	3.96206e-06	0.00188749	1.24674e-05	0.341318	0.264699	3.31236e-08	5.63522e-05	0.00151456	0.00476265	3.75786e-05	0.100277	0.0434499	0.0116786	0.0812613	1	0.44093	0.891743	0.341261	0.0494103	0.571599	0.661092	0.353155	0.234788	1	3.13333	1.33333	1.93333	1.93333	2.33333	4.26667	6.4	1.26667	1.66667	5.8	2.86667	-1.34286	-1.88	3.2	4.35
492	AT1G69760	AT1G69760	unknown protein; BEST Arabidopsis thaliana protein match is: unknown protein (TAIR:AT1G26920.1); Has 51 Blast hits to 51 proteins in 15 species: Archae - 0; Bacteria - 2; Metazoa - 2; Fungi - 7; Plants - 29; Viruses - 0; Other Eukaryotes - 11 (source: NCBI BLink).	3.06074e-06	0.000591845	0.457449	0.00394201	3.00409e-11	0.0671089	3.73724e-18	1.52622e-08	0.000378364	1.41293e-09	0.0180485	1.22054e-05	6.24842e-15	0.000888831	4.44701e-24	5.36832e-14	0.000530877	4.57406e-11	0.00173103	0.0237453	4.6826e-07	1	6.6525e-05	0.997709	0.0386105	0.391193	0.474258	0.31551	0.621401	0.0585394	1	1.38115	1.53279	1.91393	1.90984	2.09016	2.61066	2.95082	1.72131	1.81148	3.56967	3.40984	1.51335	1.31157	1.70321	2.32888
493	AT1G50760	AT1G50760	Aminotransferase-like, plant mobile domain family protein; CONTAINS InterPro DOMAIN/s: Aminotransferase-like, plant mobile domain (InterPro:IPR019557); BEST Arabidopsis thaliana protein match is: Plant mobile domain protein family (TAIR:AT1G50790.1); Has 70 Blast hits to 70 proteins in 7 species: Archae - 0; Bacteria - 0; Metazoa - 0; Fungi - 0; Plants - 70; Viruses - 0; Other Eukaryotes - 0 (sou…	0.415011	0.397153	1	0.551337	1	0.411588	1	0.391559	0.455887	0.397956	1	0.468641	1	0.386429	0.329152	0.0523587	0.40027	0.0530676	0.380121	1	1	0.715765	1	0.587016	1	1	1	0.151698	1	0.400031	1	1	3	0	0	1	1	1	0	1	1	3	1	1	-3	-3
494	AT5G22540	AT5G22540	Plant protein of unknown function (DUF247); CONTAINS InterPro DOMAIN/s: Protein of unknown function DUF247, plant (InterPro:IPR004158); BEST Arabidopsis thaliana protein match is: Plant protein of unknown function (DUF247) (TAIR:AT5G22550.2); Has 1140 Blast hits to 1020 proteins in 18 species: Archae - 0; Bacteria - 0; Metazoa - 0; Fungi - 0; Plants - 1140; Viruses - 0; Other Eukaryotes - 0 (sour…	0.436774	1	0.549135	6.3486e-05	3.25736e-25	2.6775e-27	6.00901e-29	5.07264e-29	1.60183e-13	1.96333e-17	0.266845	0.341882	1.15631e-24	8.39514e-27	2.08762e-28	1.36985e-28	5.09475e-21	4.6586e-25	0.161784	0.150943	1	0.892637	0.45553	0.620841	0.033628	0.00386597	0.7174	0.0128425	1	1	1	2.0625	4.125	1.75	-1.77778	-1.06667	19.6875	18	1.0625	-1.6	23.75	18	-2.2	-3.3	4.77273	5.75758
495	AT4G22690	CYP706A1	cytochrome P450, family 706, subfamily A, polypeptide 1 (CYP706A1); FUNCTIONS IN: electron carrier activity, monooxygenase activity, iron ion binding, oxygen binding, heme binding; INVOLVED IN: oxidation reduction; LOCATED IN: mitochondrion, cell wall, plasma membrane; EXPRESSED IN: flower, guard cell, cultured cell, leaf; CONTAINS InterPro DOMAIN/s: Cytochrome P450 (InterPro:IPR001128), Cytochro…	1.48909e-18	1.19923e-18	1	0.233527	7.31903e-06	4.47253e-07	5.41293e-36	3.51122e-09	4.1426e-09	6.20627e-40	4.12647e-23	0.765193	3.73733e-06	8.30841e-07	3.24801e-16	0.57493	0.000111229	3.53384e-14	8.15758e-05	0.79169	3.32684e-21	0.827663	3.71974e-20	1	2.41036e-23	2.86347e-22	1	0.0749109	1	2.74528e-10	1	1.03249	1.20981	-1.09641	-3.66553	-3.92096	-1.70743	-1.83992	-3.37511	-3.64956	-7.39941	-4.7541	-4.04836	-3.76815	-2.06567	-8.95191
496	AT4G31000	AT4G31000	Calmodulin-binding protein; CONTAINS InterPro DOMAIN/s: Calmodulin binding protein-like (InterPro:IPR012416); BEST Arabidopsis thaliana protein match is: Calmodulin-binding protein (TAIR:AT2G24300.2); Has 354 Blast hits to 312 proteins in 18 species: Archae - 0; Bacteria - 0; Metazoa - 3; Fungi - 0; Plants - 351; Viruses - 0; Other Eukaryotes - 0 (source: NCBI BLink).	0.00108013	2.22593e-07	0.181836	0.545252	0.117523	0.133784	0.00165274	0.0473612	0.01104	3.32877e-05	0.206891	0.0475981	5.5262e-06	0.363678	0.000399576	0.23251	0.0336079	0.228283	0.624154	0.139715	0.0825247	0.503445	0.00192446	0.148089	1	0.428018	0.38394	0.00518735	0.0559543	0.816832	1	-1.61957	1.1745	-1.55208	-2.06944	-1.39252	-1.33036	-2.75926	-3.10417	-1.8625	-1.77381	-2.70909	1.16304	-1.15	-1.5625	-2.08333
497	AT4G31550	WRKY11	WRKY DNA-binding protein 11 (WRKY11); CONTAINS InterPro DOMAIN/s: DNA-binding WRKY (InterPro:IPR003657), Transcription factor, WRKY, Zn-cluster (InterPro:IPR018872); BEST Arabidopsis thaliana protein match is: WRKY DNA-binding protein 17 (TAIR:AT2G24570.1); Has 3379 Blast hits to 2932 proteins in 187 species: Archae - 0; Bacteria - 0; Metazoa - 0; Fungi - 0; Plants - 3363; Viruses - 0; Other Euka…	1	0.000763585	0.00192985	1	0.000197107	0.000178069	2.80809e-12	0.000263172	8.13911e-05	4.58969e-13	0.000717748	2.16696e-05	0.312694	0.293227	0.000889629	1	0.00147226	0.470832	0.0475672	0.149919	0.115081	0.320639	3.69363e-07	0.275209	0.000186971	5.09612e-12	0.00207055	2.06923e-05	0.125921	0.00132108	1	1.21217	1.04441	-1.85933	-1.01503	-1.22334	-1.6	-1.18288	-1.50495	-1.94249	-2.57627	-2.26022	-1.4829	-2.35463	-1.67105	-2.69068
498	AT5G16200	AT5G16200	50S ribosomal protein-related; BEST Arabidopsis thaliana protein match is: unknown protein (TAIR:AT1G66890.1); Has 1807 Blast hits to 1807 proteins in 277 species: Archae - 0; Bacteria - 0; Metazoa - 736; Fungi - 347; Plants - 385; Viruses - 0; Other Eukaryotes - 339 (source: NCBI BLink).	0.664561	0.241294	0.863833	0.281488	0.729881	0.258689	0.508512	0.0336618	0.0612961	0.0259816	1	1	0.0797085	0.0120721	0.101105	0.00241596	0.0465242	0.0575617	1	1	1	0.862186	0.0509772	0.848859	1	0.080304	0.0561807	0.492005	0.681958	0.530127	1	-1.125	-1.8	-1.08	-1.35	1.07407	1.33333	1.85185	-1.6875	-2.45455	1.44444	1.37037	1.20833	-2.18182	2.4	2.6
499	AT4G01010	ATCNGC13	cyclic nucleotide-gated channel 13 (CNGC13); FUNCTIONS IN: ion channel activity, cyclic nucleotide binding, calmodulin binding; INVOLVED IN: ion transport, transmembrane transport; LOCATED IN: membrane; EXPRESSED IN: 13 plant structures; EXPRESSED DURING: 9 growth stages; CONTAINS InterPro DOMAIN/s: Cyclic nucleotide-binding (InterPro:IPR000595), Ion transport (InterPro:IPR005821), Cyclic nucleot…	7.54364e-07	1.77475e-14	0.0122098	0.000316519	1.3956e-35	2.93843e-20	2.65638e-26	0.000133031	7.62633e-24	7.69616e-15	0.00176967	1	1.59815e-40	1.47056e-25	1.95972e-35	5.19138e-12	2.83246e-39	1.995e-34	0.192534	0.00904041	2.77606e-05	0.913567	6.90976e-15	1	0.435028	1.31443e-06	0.000304317	0.00212011	0.431281	0.00249274	1	1.36131	1.5338	1.04662	1.7366	1.66434	5.13287	5.71562	2.52681	2.52914	3.75758	3.62704	1.2226	1.85788	3.3465	2.44985
500	AT5G24590	ANAC091	TCV-interacting protein (TIP); CONTAINS InterPro DOMAIN/s: No apical meristem (NAM) protein (InterPro:IPR003441); BEST Arabidopsis thaliana protein match is: NAC domain containing protein 62 (TAIR:AT3G49530.1); Has 2952 Blast hits to 2945 proteins in 75 species: Archae - 0; Bacteria - 0; Metazoa - 0; Fungi - 0; Plants - 2952; Viruses - 0; Other Eukaryotes - 0 (source: NCBI BLink).	0.0175972	2.10901e-06	0.0772261	0.194345	8.86268e-13	1.97228e-06	2.9397e-33	9.40809e-19	2.41341e-08	2.43748e-28	1.21241e-11	0.780319	1.72631e-12	3.02437e-06	1.34564e-35	1.90392e-21	1.67549e-10	1.53122e-33	4.67773e-14	0.0621328	0.057955	1	4.90037e-07	1	0.987043	0.0138963	0.00661314	0.589646	1	0.528716	1	1.27663	1.21649	1.10997	1.34192	1.3299	2.46048	2.32302	1.88144	1.91753	5.311	4.0189	1.04172	1.50202	2.0226	4.36582
501	AT5G47960	SMG1	RAB GTPase homolog A4C (RABA4C); FUNCTIONS IN: GTP binding; INVOLVED IN: protein transport, small GTPase mediated signal transduction; LOCATED IN: endomembrane system; EXPRESSED IN: 15 plant structures; EXPRESSED DURING: 7 growth stages; CONTAINS InterPro DOMAIN/s: Ras GTPase (InterPro:IPR001806), Small GTP-binding protein (InterPro:IPR005225), Small GTPase (InterPro:IPR020851), Ras (InterPro:IPR…	1	1	1	0.303318	0.000397952	0.000216922	0.00169838	0.00439141	0.0451299	0.0976471	0.900527	0.681789	2.61171e-05	1.28389e-05	4.55143e-10	1.28693e-09	0.000735488	2.63659e-08	0.0289795	0.667481	0.782349	1	1	1	1	0.440467	0.744919	0.881955	0.97581	0.00135398	1	-1.66667	1.7	1.4	-1.11111	-1.25	3.45	3.85	1.2	1.1	3.1	4.95	1.33333	1.83333	2.02941	1.82353
502	AT1G51820	AT1G51820	Leucine-rich repeat protein kinase family protein; FUNCTIONS IN: kinase activity; INVOLVED IN: protein amino acid phosphorylation; LOCATED IN: endomembrane system; EXPRESSED IN: 10 plant structures; EXPRESSED DURING: 7 growth stages; CONTAINS InterPro DOMAIN/s: Protein kinase, ATP binding site (InterPro:IPR017441), Protein kinase, catalytic domain (InterPro:IPR000719), Leucine-rich repeat (InterP…	0.0304938	0.000274479	0.401802	0.680587	0.0757059	0.882233	0.0314032	0.17937	0.0109482	0.0027509	1	1	0.379564	0.290565	0.124683	0.0848349	0.522858	0.195609	0.752275	0.401394	1	0.125282	0.0989687	0.216925	0.270075	0.00207984	0.121329	0.600296	0.888549	1	1	1.6	1.4	-1.07143	-3.75	1.06667	-2.5	-1.66667	-15	-2.5	-3	-3	-1.5	-4	-3.5	-4.2
503	AT3G59880	AT3G59880	unknown protein; FUNCTIONS IN: molecular_function unknown; INVOLVED IN: biological_process unknown; LOCATED IN: plasma membrane; BEST Arabidopsis thaliana protein match is: unknown protein (TAIR:AT2G44010.1); Has 20 Blast hits to 20 proteins in 7 species: Archae - 0; Bacteria - 0; Metazoa - 0; Fungi - 0; Plants - 20; Viruses - 0; Other Eukaryotes - 0 (source: NCBI BLink).	0.0368392	0.335455	0.549135	0.0730221	0.055217	1	0.0906208	0.00310941	1	8.66423e-05	0.00013254	1	0.00307544	0.648764	0.0323919	0.389522	0.000896559	0.0115241	0.783457	0.186809	0.0426448	1	1	0.51687	1	0.0834775	0.0550517	0.0404148	0.780684	0.000228959	1	1.7619	2	-1.16667	2.09524	2.14286	2.04762	2.57143	1.61905	1.04762	-2.1	1.57143	1.21622	-1.68182	1.02381	-4.2
504	AT4G33920	AT4G33920	Protein phosphatase 2C family protein; FUNCTIONS IN: protein serine/threonine phosphatase activity, catalytic activity; INVOLVED IN: protein amino acid dephosphorylation; LOCATED IN: mitochondrion, protein serine/threonine phosphatase complex; EXPRESSED IN: 23 plant structures; EXPRESSED DURING: 13 growth stages; CONTAINS InterPro DOMAIN/s: Protein phosphatase 2C, manganese/magnesium aspartate bi…	1	0.0481656	0.0425898	0.0355475	3.00737e-23	4.53769e-24	1.86798e-43	2.65318e-37	5.30789e-16	4.96921e-37	3.5877e-12	0.540802	2.49368e-28	3.55567e-29	5.86876e-39	9.15599e-33	9.1291e-31	2.18266e-41	0.000250072	0.00905935	0.333772	0.845058	0.0439052	1	1.24774e-05	0.45297	0.00170971	0.00356048	0.441455	0.192462	1	1.40018	1.32717	-1.11432	-1.05871	-1.12357	3.91682	4.51109	1.36229	1.35767	8.96858	6.24584	-1.57321	-1.03131	2.95125	6.75766
505	AT4G23610	AT4G23610	Late embryogenesis abundant (LEA) hydroxyproline-rich glycoprotein family; CONTAINS InterPro DOMAIN/s: Late embryogenesis abundant protein, group 2 (InterPro:IPR004864); BEST Arabidopsis thaliana protein match is: Late embryogenesis abundant (LEA) hydroxyproline-rich glycoprotein family (TAIR:AT2G46150.1); Has 30201 Blast hits to 17322 proteins in 780 species: Archae - 12; Bacteria - 1396; Metazo…	0.192218	0.39374	1	1	1	0.117917	0.130793	0.817065	0.873843	0.230839	0.0889099	0.222382	0.388164	0.820283	1	0.396616	0.813044	0.176803	0.455188	1	0.159873	1	0.161037	1	0.243751	0.255007	1	0.409019	0.706363	0.224329	1	-1.25	-1.25	-5	-5	-5	1.2	-2.5	-2.5	-5	-5	-1.25	-4	-4	1.5	-4
506	AT1G16110	WAKL6	wall associated kinase-like 6 (WAKL6); FUNCTIONS IN: kinase activity; INVOLVED IN: protein amino acid phosphorylation; LOCATED IN: endomembrane system, integral to membrane; CONTAINS InterPro DOMAIN/s: Wall-associated kinase (InterPro:IPR013695), Protein kinase, catalytic domain (InterPro:IPR000719), Serine/threonine-protein kinase domain (InterPro:IPR002290), Tyrosine-protein kinase, catalytic d…	0.850016	1.39314e-06	5.05916e-07	0.630804	0.238683	0.0846256	2.36755e-19	1.6158e-06	0.849109	6.50192e-17	2.34105e-15	0.104802	0.304268	0.111618	0.000157863	0.600478	0.657285	0.0706958	0.0139189	0.000584081	0.155586	0.715765	0.732667	0.000278144	0.0253312	4.12494e-06	0.0475133	0.512412	1	3.82713e-07	1	1.66397	-1.13825	-1.33514	1.06883	1.31579	-1.17619	-1.20488	-2.09322	-1.06466	-5.88095	-2.57292	-1.26462	-1.77155	-1.03333	-5.16667
507	AT4G39580	AT4G39580	Galactose oxidase/kelch repeat superfamily protein; CONTAINS InterPro DOMAIN/s: F-box domain, cyclin-like (InterPro:IPR001810), Galactose oxidase/kelch, beta-propeller (InterPro:IPR011043), Kelch repeat type 1 (InterPro:IPR006652), Kelch related (InterPro:IPR013089), Kelch-type beta propeller (InterPro:IPR015915); BEST Arabidopsis thaliana protein match is: Galactose oxidase/kelch repeat superfam…	1	0.295954	0.507241	1.39662e-05	4.86724e-31	2.62175e-30	1.71718e-41	2.79025e-38	3.5513e-18	8.64887e-30	7.65053e-05	1.76896e-06	5.52205e-35	2.68852e-34	2.5912e-41	2.7734e-38	3.64118e-21	1.73833e-28	0.013595	0.193896	1	1	0.000876182	0.130258	0.0505953	0.221994	0.000704948	1	0.541857	1	1	1.60714	3.21429	3.60714	1	-1.03704	17.1071	20.1071	1.53571	2.60714	30.0357	23.1071	-1.66667	1.62222	5.32222	9.34444
508	AT2G17477	AT2G17477	0	NA	NA	NA	NA	NA	NA	NA	NA	NA	NA	NA	NA	NA	NA	NA	NA	NA	NA	NA	NA	NA	NA	NA	NA	NA	NA	NA	NA	NA	NA	#VALUE!	#VALUE!	#VALUE!	#VALUE!	#VALUE!	#VALUE!	#VALUE!	#VALUE!	#VALUE!	#VALUE!	#VALUE!	#VALUE!	#VALUE!	#VALUE!	#VALUE!	#VALUE!
[truncated: 33,094 more rows]
[truncated: 15 more columns]

## Sheet: Suppl. Table 2 
Supplemental Table 2
[truncated: 33,603 more rows]

[truncated: 4 more sheets: Suppl. Table 3, Suppl. Table 4, Suppl. Table 5, Suppl. Table 6]
